# Supplementary material for: Simultaneity judgment using olfactory–visual, visual–gustatory, and olfactory–gustatory combinations
Source: PLoS One. 2017 Apr 4;12(4):e0174958. doi: 10.1371/journal.pone.0174958 (PMC5380340; doi:10.1371/journal.pone.0174958)
Supplement: S1 File — Time points of each stimulus onset, actual SOA values, and responses acquired from participants (i.e., “simultaneous” or “successive”) in olfactory–visual, visual–gustatory, and olfactory–gustatory combinations are shown. We calculated the time points of each stimulus onset and the actual SOA values, using the record of real-time monitoring of stimulus presentation. (XLSX) [file pone.0174958.s001.xlsx]

## Sheet: olfactory-visual
Participant	Session	Trial	Time point of olfactory stimulus onset (ms)	Time point of visual stimulus onset (ms)	Actual SOA (ms)	Response (1 = "simultaneous", 2 = "successive")
A	OV-1	1	3160	3838	-678	2
A	OV-1	2	3868	3392	476	2
A	OV-1	3	3758	3780	-22	1
A	OV-1	4	2622	3796	-1174	2
A	OV-1	5	3635	3908	-273	1
A	OV-1	6	2721	3194	-473	2
A	OV-1	7	3459	3332	127	1
A	OV-1	8	4192	3766	426	2
A	OV-1	9	4401	3274	1127	2
A	OV-1	10	3577	3550	27	1
A	OV-1	11	2601	3474	-873	2
A	OV-1	12	3502	3626	-124	1
A	OV-1	13	1589	3362	-1773	2
A	OV-1	14	3837	3510	327	1
A	OV-1	15	3578	3950	-372	1
A	OV-1	16	2141	3914	-1773	2
A	OV-1	17	3859	3632	227	1
A	OV-1	18	4641	3714	927	2
A	OV-1	19	3065	3138	-73	1
A	OV-1	20	3881	3604	277	1
A	OV-1	21	3641	3014	627	2
A	OV-1	22	3267	3241	26	1
A	OV-1	23	3611	3134	477	2
A	OV-1	24	2029	3802	-1773	2
A	OV-1	25	3331	3154	177	1
A	OV-1	26	3225	3398	-173	1
A	OV-1	27	4554	3126	1428	2
A	OV-1	28	3533	3106	427	2
A	OV-1	29	3773	3996	-223	1
A	OV-1	30	2044	3216	-1172	2
A	OV-1	31	3988	3511	477	2
A	OV-1	32	3463	3836	-373	1
A	OV-1	33	5037	3610	1427	2
A	OV-1	34	3222	3294	-72	1
A	OV-1	35	3511	3634	-123	1
A	OV-1	36	3049	3522	-473	2
A	OV-1	37	3367	3490	-123	1
A	OV-1	38	3947	3970	-23	1
A	OV-1	39	2917	3290	-373	1
A	OV-1	40	4395	3768	627	2
A	OV-1	41	3551	3524	27	1
A	OV-1	42	3093	3766	-673	2
A	OV-1	43	3924	3398	526	2
A	OV-1	44	3715	3888	-173	1
A	OV-1	45	4007	3280	727	2
A	OV-1	46	3426	3350	76	1
A	OV-1	47	3130	3804	-674	2
A	OV-1	48	3642	3916	-274	1
A	OV-1	49	4193	3066	1127	2
A	OV-1	50	2474	3947	-1473	2
A	OV-1	51	3748	3522	226	1
A	OV-1	52	2611	3084	-473	2
A	OV-1	53	3713	3190	523	2
A	OV-1	54	2787	3660	-873	2
A	OV-1	55	4264	3888	376	1
A	OV-1	56	5373	3346	2027	2
A	OV-1	57	2840	3063	-223	1
A	OV-1	58	3096	3018	78	1
A	OV-1	59	3631	3454	177	1
A	OV-1	60	2187	3060	-873	2
A	OV-1	61	3463	3236	227	1
A	OV-1	62	5695	3968	1727	2
A	OV-1	63	3827	3900	-73	1
A	OV-1	64	4475	3848	627	2
A	OV-1	65	3241	3264	-23	1
A	OV-1	66	4263	3536	727	2
A	OV-1	67	4799	3372	1427	2
A	OV-1	68	4285	3758	527	2
A	OV-1	69	5237	3510	1727	2
A	OV-1	70	4591	3664	927	2
A	OV-1	71	3805	3528	277	1
A	OV-1	72	3463	3036	427	1
A	OV-1	73	5161	3434	1727	2
A	OV-1	74	4304	3928	376	1
A	OV-1	75	3705	3928	-223	1
A	OV-1	76	4045	3718	327	1
A	OV-1	77	4010	3282	728	2
A	OV-1	78	4864	3737	1127	2
A	OV-1	79	4014	3636	378	1
A	OV-1	80	1881	3352	-1471	2
A	OV-1	81	3511	3684	-173	1
A	OV-1	82	3489	3162	327	1
A	OV-1	83	1966	3438	-1472	2
A	OV-1	84	2705	3878	-1173	2
A	OV-1	85	4004	3826	178	1
A	OV-1	86	3605	3328	277	1
A	OV-1	87	3353	3226	127	1
A	OV-1	88	5918	3890	2028	2
A	OV-1	89	4276	3348	928	2
A	OV-1	90	3411	3684	-273	1
A	OV-1	91	4031	3954	77	1
A	OV-1	92	3713	3586	127	1
A	OV-1	93	5681	3654	2027	2
A	OV-2	1	4960	3838	1122	2
A	OV-2	2	3568	3392	176	1
A	OV-2	3	4257	3780	477	1
A	OV-2	4	2324	3796	-1472	2
A	OV-2	5	3685	3908	-223	1
A	OV-2	6	3920	3194	726	2
A	OV-2	7	3109	3332	-223	1
A	OV-2	8	4892	3766	1126	2
A	OV-2	9	3501	3274	227	1
A	OV-2	10	2378	3550	-1172	2
A	OV-2	11	3751	3474	277	1
A	OV-2	12	2953	3626	-673	2
A	OV-2	13	3838	3362	476	2
A	OV-2	14	3488	3510	-22	1
A	OV-2	15	5676	3950	1726	2
A	OV-2	16	2741	3914	-1173	2
A	OV-2	17	3908	3632	276	1
A	OV-2	18	3240	3714	-474	1
A	OV-2	19	3315	3138	177	1
A	OV-2	20	3231	3604	-373	2
A	OV-2	21	2890	3014	-124	1
A	OV-2	22	4166	3240	926	2
A	OV-2	23	3611	3134	477	2
A	OV-2	24	4178	3802	376	2
A	OV-2	25	1381	3154	-1773	2
A	OV-2	26	4024	3398	626	2
A	OV-2	27	3303	3126	177	1
A	OV-2	28	2433	3106	-673	2
A	OV-2	29	4323	3996	327	1
A	OV-2	30	2944	3216	-272	1
A	OV-2	31	2037	3510	-1473	2
A	OV-2	32	4112	3836	276	1
A	OV-2	33	3687	3610	77	1
A	OV-2	34	4420	3294	1126	2
A	OV-2	35	3461	3634	-173	1
A	OV-2	36	2850	3523	-673	2
A	OV-2	37	3316	3490	-174	1
A	OV-2	38	3697	3970	-273	2
A	OV-2	39	3217	3290	-73	1
A	OV-2	40	1995	3768	-1773	2
A	OV-2	41	3601	3524	77	1
A	OV-2	42	4692	3766	926	2
A	OV-2	43	3625	3399	226	1
A	OV-2	44	5610	3888	1722	2
A	OV-2	45	3608	3281	327	1
A	OV-2	46	2877	3350	-473	2
A	OV-2	47	4181	3804	377	1
A	OV-2	48	5943	3916	2027	2
A	OV-2	49	2993	3066	-73	1
A	OV-2	50	3073	3946	-873	2
A	OV-2	51	4049	3522	527	1
A	OV-2	52	2710	3084	-374	2
A	OV-2	53	3067	3190	-123	1
A	OV-2	54	3387	3660	-273	1
A	OV-2	55	5614	3888	1726	2
A	OV-2	56	3473	3346	127	1
A	OV-2	57	3489	3062	427	1
A	OV-2	58	2145	3018	-873	2
A	OV-2	59	3681	3454	227	1
A	OV-2	60	4487	3060	1427	2
A	OV-2	61	3364	3236	128	1
A	OV-2	62	3745	3968	-223	1
A	OV-2	63	4627	3900	727	2
A	OV-2	64	3925	3848	77	1
A	OV-2	65	2791	3264	-473	1
A	OV-2	66	2363	3536	-1173	2
A	OV-2	67	3349	3372	-23	1
A	OV-2	68	3634	3758	-124	1
A	OV-2	69	3937	3510	427	1
A	OV-2	70	5091	3664	1427	2
A	OV-2	71	2656	3529	-873	2
A	OV-2	72	3412	3036	376	2
A	OV-2	73	3061	3434	-373	1
A	OV-2	74	3905	3929	-24	1
A	OV-2	75	3855	3928	-73	1
A	OV-2	76	2245	3718	-1473	2
A	OV-2	77	3309	3282	27	1
A	OV-2	78	5762	3736	2026	2
A	OV-2	79	3764	3636	128	1
A	OV-2	80	3879	3352	527	2
A	OV-2	81	5111	3684	1427	2
A	OV-2	82	3189	3162	27	1
A	OV-2	83	3265	3438	-173	1
A	OV-2	84	2105	3878	-1773	2
A	OV-2	85	4252	3826	426	2
A	OV-2	86	4055	3328	727	2
A	OV-2	87	3253	3226	27	1
A	OV-2	88	5916	3890	2026	2
A	OV-2	89	3975	3348	627	2
A	OV-2	90	4011	3685	326	1
A	OV-2	91	4580	3954	626	2
A	OV-2	92	4113	3586	527	1
A	OV-2	93	4581	3654	927	2
A	OV-3	1	3611	3838	-227	1
A	OV-3	2	3619	3392	227	1
A	OV-3	3	4907	3780	1127	2
A	OV-3	4	3673	3796	-123	1
A	OV-3	5	4134	3908	226	2
A	OV-3	6	5220	3194	2026	2
A	OV-3	7	3959	3332	627	2
A	OV-3	8	3743	3766	-23	1
A	OV-3	9	3500	3274	226	1
A	OV-3	10	4276	3550	726	2
A	OV-3	11	3101	3474	-373	2
A	OV-3	12	3352	3626	-274	2
A	OV-3	13	3539	3362	177	2
A	OV-3	14	2637	3510	-873	2
A	OV-3	15	3777	3950	-173	1
A	OV-3	16	4840	3914	926	2
A	OV-3	17	1860	3632	-1772	2
A	OV-3	18	4190	3714	476	2
A	OV-3	19	2914	3138	-224	1
A	OV-3	20	5030	3604	1426	2
A	OV-3	21	3741	3014	727	2
A	OV-3	22	3216	3240	-24	1
A	OV-3	23	3160	3134	26	1
A	OV-3	24	4429	3802	627	2
A	OV-3	25	2481	3154	-673	2
A	OV-3	26	3824	3398	426	2
A	OV-3	27	3252	3126	126	2
A	OV-3	28	2983	3106	-123	1
A	OV-3	29	3622	3996	-374	2
A	OV-3	30	2043	3216	-1173	2
A	OV-3	31	3886	3510	376	2
A	OV-3	32	3162	3836	-674	2
A	OV-3	33	3736	3610	126	2
A	OV-3	34	3571	3294	277	2
A	OV-3	35	5061	3635	1426	2
A	OV-3	36	3249	3522	-273	1
A	OV-3	37	5516	3490	2026	2
A	OV-3	38	4897	3970	927	2
A	OV-3	39	3567	3290	277	1
A	OV-3	40	3794	3768	26	1
A	OV-3	41	4151	3524	627	2
A	OV-3	42	3642	3766	-124	1
A	OV-3	43	3575	3398	177	2
A	OV-3	44	2115	3888	-1773	2
A	OV-3	45	3806	3280	526	2
A	OV-3	46	1877	3350	-1473	2
A	OV-3	47	3780	3804	-24	1
A	OV-3	48	4343	3917	426	2
A	OV-3	49	4492	3066	1426	2
A	OV-3	50	4323	3946	377	2
A	OV-3	51	3299	3522	-223	1
A	OV-3	52	3410	3084	326	2
A	OV-3	53	4316	3190	1126	2
A	OV-3	54	2487	3660	-1173	2
A	OV-3	55	4414	3888	526	2
A	OV-3	56	3273	3346	-73	1
A	OV-3	57	2589	3062	-473	2
A	OV-3	58	2544	3018	-474	2
A	OV-3	59	3630	3454	176	1
A	OV-3	60	3437	3060	377	2
A	OV-3	61	3163	3236	-73	1
A	OV-3	62	3095	3968	-873	2
A	OV-3	63	3827	3900	-73	1
A	OV-3	64	3575	3848	-273	1
A	OV-3	65	2591	3264	-673	2
A	OV-3	66	4013	3536	477	2
A	OV-3	67	1599	3372	-1773	2
A	OV-3	68	4035	3759	276	2
A	OV-3	69	2037	3510	-1473	2
A	OV-3	70	3740	3664	76	1
A	OV-3	71	3056	3529	-473	2
A	OV-3	72	3512	3036	476	2
A	OV-3	73	2261	3434	-1173	2
A	OV-3	74	2455	3928	-1473	2
A	OV-3	75	4454	3928	526	2
A	OV-3	76	5445	3718	1727	2
A	OV-3	77	4209	3283	926	2
A	OV-3	78	3763	3736	27	1
A	OV-3	79	3712	3636	76	1
A	OV-3	80	3679	3352	327	2
A	OV-3	81	5710	3684	2026	2
A	OV-3	82	2789	3162	-373	2
A	OV-3	83	3764	3438	326	2
A	OV-3	84	5605	3879	1726	2
A	OV-3	85	2953	3826	-873	2
A	OV-3	86	3405	3328	77	1
A	OV-3	87	3353	3226	127	1
A	OV-3	88	5616	3890	1726	2
A	OV-3	89	3176	3348	-172	1
A	OV-3	90	4810	3684	1126	2
A	OV-3	91	3781	3954	-173	1
A	OV-3	92	4012	3586	426	2
A	OV-3	93	4381	3654	727	2
A	OV-4	1	3812	3838	-26	1
A	OV-4	2	5120	3392	1728	2
A	OV-4	3	4709	3780	929	2
A	OV-4	4	3624	3796	-172	1
A	OV-4	5	4035	3908	127	1
A	OV-4	6	2821	3194	-373	2
A	OV-4	7	3960	3332	628	2
A	OV-4	8	4143	3766	377	2
A	OV-4	9	4401	3274	1127	2
A	OV-4	10	3628	3550	78	1
A	OV-4	11	3102	3474	-372	2
A	OV-4	12	3653	3626	27	1
A	OV-4	13	3790	3362	428	2
A	OV-4	14	1738	3510	-1772	2
A	OV-4	15	4174	3950	224	1
A	OV-4	16	3440	3914	-474	2
A	OV-4	17	3809	3632	177	2
A	OV-4	18	2541	3714	-1173	2
A	OV-4	19	2915	3138	-223	1
A	OV-4	20	2431	3604	-1173	2
A	OV-4	21	3641	3014	627	2
A	OV-4	22	3667	3240	427	2
A	OV-4	23	1661	3134	-1473	2
A	OV-4	24	3829	3803	26	1
A	OV-4	25	3531	3154	377	2
A	OV-4	26	3524	3398	126	2
A	OV-4	27	2753	3126	-373	2
A	OV-4	28	3833	3106	727	2
A	OV-4	29	3723	3996	-273	1
A	OV-4	30	3642	3216	426	2
A	OV-4	31	5537	3510	2027	2
A	OV-4	32	3663	3836	-173	1
A	OV-4	33	3987	3611	376	2
A	OV-4	34	2421	3294	-873	2
A	OV-4	35	3560	3634	-74	1
A	OV-4	36	3049	3522	-473	2
A	OV-4	37	2017	3490	-1473	2
A	OV-4	38	3796	3970	-174	1
A	OV-4	39	3016	3290	-274	1
A	OV-4	40	1995	3768	-1773	2
A	OV-4	41	3999	3524	475	2
A	OV-4	42	2293	3766	-1473	2
A	OV-4	43	3674	3398	276	2
A	OV-4	44	3965	3888	77	1
A	OV-4	45	5006	3280	1726	2
A	OV-4	46	3677	3350	327	2
A	OV-4	47	3731	3804	-73	1
A	OV-4	48	3242	3916	-674	2
A	OV-4	49	2843	3066	-223	1
A	OV-4	50	3473	3947	-474	2
A	OV-4	51	4049	3523	526	2
A	OV-4	52	2810	3084	-274	1
A	OV-4	53	5216	3190	2026	2
A	OV-4	54	3538	3661	-123	1
A	OV-4	55	4064	3888	176	2
A	OV-4	56	5372	3346	2026	2
A	OV-4	57	2939	3062	-123	1
A	OV-4	58	2144	3018	-874	2
A	OV-4	59	3430	3454	-24	1
A	OV-4	60	3236	3060	176	2
A	OV-4	61	2362	3236	-874	2
A	OV-4	62	4194	3968	226	2
A	OV-4	63	4627	3900	727	2
A	OV-4	64	3874	3848	26	1
A	OV-4	65	1491	3264	-1773	2
A	OV-4	66	3412	3536	-124	2
A	OV-4	67	5099	3372	1727	2
A	OV-4	68	4484	3758	726	2
A	OV-4	69	3487	3510	-23	1
A	OV-4	70	3441	3664	-223	2
A	OV-4	71	4954	3528	1426	2
A	OV-4	72	4162	3036	1126	2
A	OV-4	73	3711	3434	277	2
A	OV-4	74	5054	3928	1126	2
A	OV-4	75	4205	3928	277	1
A	OV-4	76	4644	3718	926	2
A	OV-4	77	3759	3282	477	2
A	OV-4	78	3063	3736	-673	2
A	OV-4	79	4263	3636	627	2
A	OV-4	80	3679	3352	327	2
A	OV-4	81	4610	3684	926	2
A	OV-4	82	3239	3162	77	2
A	OV-4	83	4865	3438	1427	2
A	OV-4	84	4204	3878	326	2
A	OV-4	85	3153	3826	-673	2
A	OV-4	86	3455	3328	127	1
A	OV-4	87	3702	3226	476	2
A	OV-4	88	5316	3890	1426	2
A	OV-4	89	3876	3348	528	2
A	OV-4	90	2510	3684	-1174	2
A	OV-4	91	4180	3954	226	1
A	OV-4	92	3513	3586	-73	2
A	OV-4	93	4180	3654	526	2
B	OV-1	1	4962	3838	1124	2
B	OV-1	2	3570	3393	177	1
B	OV-1	3	4257	3780	477	2
B	OV-1	4	2324	3796	-1472	2
B	OV-1	5	3685	3908	-223	1
B	OV-1	6	3921	3194	727	2
B	OV-1	7	3109	3332	-223	1
B	OV-1	8	4892	3766	1126	2
B	OV-1	9	3501	3274	227	1
B	OV-1	10	2377	3550	-1173	2
B	OV-1	11	3751	3474	277	1
B	OV-1	12	2952	3626	-674	2
B	OV-1	13	3839	3362	477	2
B	OV-1	14	3487	3510	-23	1
B	OV-1	15	5677	3950	1727	2
B	OV-1	16	2742	3914	-1172	2
B	OV-1	17	3909	3632	277	1
B	OV-1	18	3240	3714	-474	2
B	OV-1	19	3315	3138	177	1
B	OV-1	20	3231	3604	-373	2
B	OV-1	21	2892	3014	-122	1
B	OV-1	22	4166	3240	926	2
B	OV-1	23	3611	3134	477	2
B	OV-1	24	4179	3802	377	2
B	OV-1	25	1381	3154	-1773	2
B	OV-1	26	4024	3398	626	2
B	OV-1	27	3304	3126	178	1
B	OV-1	28	2433	3106	-673	2
B	OV-1	29	4323	3996	327	2
B	OV-1	30	2943	3217	-274	2
B	OV-1	31	2037	3510	-1473	2
B	OV-1	32	4113	3836	277	2
B	OV-1	33	3687	3610	77	1
B	OV-1	34	4422	3294	1128	2
B	OV-1	35	3461	3634	-173	2
B	OV-1	36	2849	3522	-673	2
B	OV-1	37	3317	3490	-173	2
B	OV-1	38	3697	3970	-273	2
B	OV-1	39	3218	3290	-72	1
B	OV-1	40	1996	3768	-1772	2
B	OV-1	41	3601	3524	77	1
B	OV-1	42	4693	3766	927	2
B	OV-1	43	3626	3398	228	2
B	OV-1	44	5614	3888	1726	2
B	OV-1	45	3608	3280	328	2
B	OV-1	46	2877	3350	-473	2
B	OV-1	47	4180	3804	376	2
B	OV-1	48	5943	3916	2027	2
B	OV-1	49	2995	3066	-71	1
B	OV-1	50	3073	3946	-873	2
B	OV-1	51	4049	3522	527	2
B	OV-1	52	2712	3084	-372	2
B	OV-1	53	3068	3190	-122	1
B	OV-1	54	3387	3660	-273	2
B	OV-1	55	5615	3888	1727	2
B	OV-1	56	3474	3346	128	1
B	OV-1	57	3489	3062	427	2
B	OV-1	58	2145	3018	-873	2
B	OV-1	59	3681	3454	227	2
B	OV-1	60	4488	3060	1428	2
B	OV-1	61	3363	3236	127	2
B	OV-1	62	3745	3968	-223	1
B	OV-1	63	4627	3900	727	2
B	OV-1	64	3926	3848	78	1
B	OV-1	65	2792	3264	-472	2
B	OV-1	66	2364	3537	-1173	2
B	OV-1	67	3349	3372	-23	1
B	OV-1	68	3635	3758	-123	2
B	OV-1	69	3937	3510	427	2
B	OV-1	70	5091	3664	1427	2
B	OV-1	71	2656	3528	-872	2
B	OV-1	72	3414	3036	378	2
B	OV-1	73	3061	3434	-373	2
B	OV-1	74	3905	3928	-23	1
B	OV-1	75	3856	3928	-72	2
B	OV-1	76	2246	3718	-1472	2
B	OV-1	77	3309	3282	27	1
B	OV-1	78	5763	3737	2026	2
B	OV-1	79	3765	3637	128	1
B	OV-1	80	3879	3352	527	2
B	OV-1	81	5111	3684	1427	2
B	OV-1	82	3190	3162	28	1
B	OV-1	83	3265	3438	-173	2
B	OV-1	84	2105	3878	-1773	2
B	OV-1	85	4253	3826	427	2
B	OV-1	86	4055	3328	727	2
B	OV-1	87	3253	3226	27	1
B	OV-1	88	5916	3890	2026	2
B	OV-1	89	3975	3348	627	2
B	OV-1	90	4011	3684	327	2
B	OV-1	91	4580	3954	626	2
B	OV-1	92	4113	3586	527	2
B	OV-1	93	4580	3654	926	2
B	OV-2	1	4261	3838	423	2
B	OV-2	2	1921	3392	-1471	2
B	OV-2	3	3957	3780	177	1
B	OV-2	4	3423	3796	-373	2
B	OV-2	5	4285	3908	377	2
B	OV-2	6	3122	3194	-72	1
B	OV-2	7	5359	3332	2027	2
B	OV-2	8	5493	3766	1727	2
B	OV-2	9	3352	3275	77	1
B	OV-2	10	3727	3550	177	1
B	OV-2	11	4101	3474	627	2
B	OV-2	12	2754	3627	-873	2
B	OV-2	13	3089	3362	-273	2
B	OV-2	14	4038	3510	528	2
B	OV-2	15	3478	3950	-472	2
B	OV-2	16	3740	3914	-174	1
B	OV-2	17	3461	3632	-171	1
B	OV-2	18	3892	3714	178	1
B	OV-2	19	5165	3138	2027	2
B	OV-2	20	3632	3604	28	1
B	OV-2	21	3342	3014	328	2
B	OV-2	22	4967	3240	1727	2
B	OV-2	23	1362	3134	-1772	2
B	OV-2	24	3929	3802	127	1
B	OV-2	25	3881	3154	727	2
B	OV-2	26	3375	3398	-23	1
B	OV-2	27	3004	3126	-122	1
B	OV-2	28	3634	3106	528	2
B	OV-2	29	5122	3996	1126	2
B	OV-2	30	3594	3216	378	2
B	OV-2	31	3038	3511	-473	2
B	OV-2	32	4763	3836	927	2
B	OV-2	33	2437	3610	-1173	2
B	OV-2	34	3071	3294	-223	2
B	OV-2	35	3711	3634	77	1
B	OV-2	36	3799	3522	277	2
B	OV-2	37	2617	3490	-873	2
B	OV-2	38	3996	3970	26	1
B	OV-2	39	2118	3290	-1172	2
B	OV-2	40	3495	3768	-273	2
B	OV-2	41	3400	3524	-124	1
B	OV-2	42	4693	3766	927	2
B	OV-2	43	3426	3398	28	1
B	OV-2	44	3215	3888	-673	2
B	OV-2	45	3907	3280	627	2
B	OV-2	46	3777	3350	427	2
B	OV-2	47	5231	3804	1427	2
B	OV-2	48	4843	3916	927	2
B	OV-2	49	3194	3066	128	2
B	OV-2	50	3923	3946	-23	1
B	OV-2	51	4248	3522	726	2
B	OV-2	52	3312	3084	228	2
B	OV-2	53	4316	3190	1126	2
B	OV-2	54	5387	3660	1727	2
B	OV-2	55	4616	3888	728	2
B	OV-2	56	3624	3346	278	2
B	OV-2	57	1289	3062	-1773	2
B	OV-2	58	2344	3018	-674	2
B	OV-2	59	3930	3454	476	2
B	OV-2	60	3388	3060	328	2
B	OV-2	61	3163	3236	-73	2
B	OV-2	62	2495	3968	-1473	2
B	OV-2	63	3627	3900	-273	2
B	OV-2	64	2674	3848	-1174	2
B	OV-2	65	3141	3264	-123	1
B	OV-2	66	4663	3536	1127	2
B	OV-2	67	3849	3372	477	2
B	OV-2	68	3085	3758	-673	2
B	OV-2	69	3036	3510	-474	2
B	OV-2	70	3890	3664	226	2
B	OV-2	71	4055	3528	527	2
B	OV-2	72	4463	3036	1427	2
B	OV-2	73	3761	3434	327	2
B	OV-2	74	3555	3928	-373	2
B	OV-2	75	4005	3928	77	1
B	OV-2	76	5745	3719	2026	2
B	OV-2	77	3109	3282	-173	2
B	OV-2	78	3663	3736	-73	1
B	OV-2	79	2163	3637	-1474	2
B	OV-2	80	3128	3352	-224	2
B	OV-2	81	3910	3684	226	2
B	OV-2	82	4589	3162	1427	2
B	OV-2	83	3865	3438	427	2
B	OV-2	84	3006	3878	-872	2
B	OV-2	85	4303	3826	477	2
B	OV-2	86	3704	3328	376	2
B	OV-2	87	2853	3226	-373	2
B	OV-2	88	4167	3890	277	2
B	OV-2	89	3975	3348	627	2
B	OV-2	90	3661	3684	-23	1
B	OV-2	91	2181	3954	-1773	2
B	OV-2	92	3364	3587	-223	2
B	OV-2	93	3781	3654	127	1
B	OV-3	1	3812	3838	-26	1
B	OV-3	2	5119	3392	1727	2
B	OV-3	3	4707	3780	927	2
B	OV-3	4	3623	3796	-173	1
B	OV-3	5	4035	3908	127	1
B	OV-3	6	2821	3194	-373	2
B	OV-3	7	3959	3333	626	2
B	OV-3	8	4143	3766	377	2
B	OV-3	9	4402	3274	1128	2
B	OV-3	10	3628	3550	78	1
B	OV-3	11	3101	3474	-373	2
B	OV-3	12	3653	3626	27	1
B	OV-3	13	3789	3362	427	2
B	OV-3	14	1738	3510	-1772	2
B	OV-3	15	4177	3950	227	1
B	OV-3	16	3442	3914	-472	2
B	OV-3	17	3808	3632	176	1
B	OV-3	18	2541	3714	-1173	2
B	OV-3	19	2915	3139	-224	2
B	OV-3	20	2431	3604	-1173	2
B	OV-3	21	3641	3014	627	2
B	OV-3	22	3667	3240	427	2
B	OV-3	23	1662	3135	-1473	2
B	OV-3	24	3829	3802	27	1
B	OV-3	25	3532	3154	378	2
B	OV-3	26	3526	3399	127	1
B	OV-3	27	2753	3126	-373	2
B	OV-3	28	3834	3106	728	2
B	OV-3	29	3724	3996	-272	2
B	OV-3	30	3643	3216	427	2
B	OV-3	31	5537	3510	2027	2
B	OV-3	32	3664	3836	-172	1
B	OV-3	33	3987	3610	377	2
B	OV-3	34	2422	3294	-872	2
B	OV-3	35	3561	3634	-73	1
B	OV-3	36	3049	3522	-473	2
B	OV-3	37	2018	3490	-1472	2
B	OV-3	38	3797	3970	-173	2
B	OV-3	39	3018	3290	-272	2
B	OV-3	40	1996	3768	-1772	2
B	OV-3	41	4002	3524	478	2
B	OV-3	42	2295	3766	-1471	2
B	OV-3	43	3675	3398	277	2
B	OV-3	44	3965	3888	77	1
B	OV-3	45	5008	3280	1728	2
B	OV-3	46	3678	3350	328	2
B	OV-3	47	3731	3804	-73	1
B	OV-3	48	3244	3916	-672	2
B	OV-3	49	2843	3066	-223	2
B	OV-3	50	3474	3946	-472	2
B	OV-3	51	4049	3522	527	2
B	OV-3	52	2812	3085	-273	2
B	OV-3	53	5218	3190	2028	2
B	OV-3	54	3538	3660	-122	1
B	OV-3	55	4065	3888	177	1
B	OV-3	56	5373	3346	2027	2
B	OV-3	57	2940	3062	-122	1
B	OV-3	58	2146	3018	-872	2
B	OV-3	59	3430	3454	-24	1
B	OV-3	60	3238	3060	178	1
B	OV-3	61	2364	3236	-872	2
B	OV-3	62	4195	3968	227	2
B	OV-3	63	4628	3900	728	2
B	OV-3	64	3877	3848	29	1
B	OV-3	65	1492	3264	-1772	2
B	OV-3	66	3412	3536	-124	1
B	OV-3	67	5099	3372	1727	2
B	OV-3	68	4486	3759	727	2
B	OV-3	69	3488	3510	-22	1
B	OV-3	70	3441	3664	-223	2
B	OV-3	71	4956	3528	1428	2
B	OV-3	72	4164	3036	1128	2
B	OV-3	73	3712	3434	278	2
B	OV-3	74	5055	3928	1127	2
B	OV-3	75	4205	3928	277	2
B	OV-3	76	4645	3718	927	2
B	OV-3	77	3760	3282	478	2
B	OV-3	78	3064	3736	-672	2
B	OV-3	79	4263	3636	627	2
B	OV-3	80	3680	3352	328	2
B	OV-3	81	4610	3684	926	2
B	OV-3	82	3240	3162	78	1
B	OV-3	83	4865	3438	1427	2
B	OV-3	84	4206	3879	327	2
B	OV-3	85	3154	3826	-672	2
B	OV-3	86	3455	3328	127	1
B	OV-3	87	3703	3226	477	2
B	OV-3	88	5317	3890	1427	2
B	OV-3	89	3876	3348	528	2
B	OV-3	90	2512	3684	-1172	2
B	OV-3	91	4181	3954	227	2
B	OV-3	92	3513	3586	-73	1
B	OV-3	93	4182	3654	528	2
B	OV-4	1	3611	3838	-227	1
B	OV-4	2	3619	3392	227	1
B	OV-4	3	4907	3780	1127	2
B	OV-4	4	3673	3796	-123	2
B	OV-4	5	4135	3908	227	2
B	OV-4	6	5220	3194	2026	2
B	OV-4	7	3959	3332	627	2
B	OV-4	8	3743	3766	-23	1
B	OV-4	9	3502	3274	228	2
B	OV-4	10	4277	3550	727	2
B	OV-4	11	3101	3474	-373	2
B	OV-4	12	3353	3626	-273	2
B	OV-4	13	3540	3363	177	2
B	OV-4	14	2638	3510	-872	2
B	OV-4	15	3777	3950	-173	1
B	OV-4	16	4841	3914	927	2
B	OV-4	17	1859	3632	-1773	2
B	OV-4	18	4191	3714	477	2
B	OV-4	19	2915	3138	-223	2
B	OV-4	20	5030	3604	1426	2
B	OV-4	21	3742	3014	728	2
B	OV-4	22	3218	3240	-22	1
B	OV-4	23	3160	3134	26	1
B	OV-4	24	4429	3802	627	2
B	OV-4	25	2481	3154	-673	2
B	OV-4	26	3824	3398	426	2
B	OV-4	27	3253	3126	127	1
B	OV-4	28	2983	3106	-123	1
B	OV-4	29	3623	3997	-374	2
B	OV-4	30	2043	3216	-1173	2
B	OV-4	31	3887	3510	377	2
B	OV-4	32	3164	3836	-672	2
B	OV-4	33	3736	3610	126	1
B	OV-4	34	3571	3294	277	2
B	OV-4	35	5061	3634	1427	2
B	OV-4	36	3249	3522	-273	2
B	OV-4	37	5517	3490	2027	2
B	OV-4	38	4898	3970	928	2
B	OV-4	39	3567	3290	277	2
B	OV-4	40	3795	3768	27	1
B	OV-4	41	4151	3524	627	2
B	OV-4	42	3643	3766	-123	2
B	OV-4	43	3575	3398	177	1
B	OV-4	44	2116	3889	-1773	2
B	OV-4	45	3806	3280	526	2
B	OV-4	46	1878	3350	-1472	2
B	OV-4	47	3781	3804	-23	1
B	OV-4	48	4344	3916	428	2
B	OV-4	49	4493	3066	1427	2
B	OV-4	50	4323	3946	377	2
B	OV-4	51	3300	3523	-223	2
B	OV-4	52	3411	3084	327	2
B	OV-4	53	4317	3190	1127	2
B	OV-4	54	2488	3660	-1172	2
B	OV-4	55	4415	3888	527	2
B	OV-4	56	3274	3346	-72	1
B	OV-4	57	2590	3062	-472	2
B	OV-4	58	2545	3018	-473	2
B	OV-4	59	3631	3454	177	1
B	OV-4	60	3438	3060	378	2
B	OV-4	61	3163	3236	-73	1
B	OV-4	62	3095	3968	-873	2
B	OV-4	63	3828	3900	-72	1
B	OV-4	64	3575	3848	-273	2
B	OV-4	65	2592	3264	-672	2
B	OV-4	66	4013	3536	477	2
B	OV-4	67	1600	3372	-1772	2
B	OV-4	68	4034	3758	276	1
B	OV-4	69	2038	3510	-1472	2
B	OV-4	70	3741	3664	77	1
B	OV-4	71	3056	3528	-472	2
B	OV-4	72	3514	3036	478	2
B	OV-4	73	2262	3434	-1172	2
B	OV-4	74	2455	3928	-1473	2
B	OV-4	75	4455	3928	527	2
B	OV-4	76	5445	3718	1727	2
B	OV-4	77	4210	3282	928	2
B	OV-4	78	3765	3736	29	1
B	OV-4	79	3714	3636	78	2
B	OV-4	80	3680	3352	328	2
B	OV-4	81	5711	3684	2027	2
B	OV-4	82	2790	3162	-372	2
B	OV-4	83	3766	3438	328	2
B	OV-4	84	5605	3878	1727	2
B	OV-4	85	2955	3826	-871	2
B	OV-4	86	3405	3328	77	1
B	OV-4	87	3353	3226	127	2
B	OV-4	88	5617	3890	1727	2
B	OV-4	89	3177	3348	-171	2
B	OV-4	90	4812	3685	1127	2
B	OV-4	91	3783	3954	-171	2
B	OV-4	92	4014	3586	428	2
B	OV-4	93	4382	3654	728	2
C	OV-1	1
C	OV-1	2	3468	3392	76	1
C	OV-1	3	4207	3780	427	2
C	OV-1	4	2324	3796	-1472	2
C	OV-1	5	3634	3908	-274	1
C	OV-1	6	2821	3194	-373	1
C	OV-1	7	3109	3332	-223	1
C	OV-1	8	5792	3766	2026	2
C	OV-1	9	3801	3274	527	1
C	OV-1	10	4476	3550	926	2
C	OV-1	11	3301	3474	-173	1
C	OV-1	12	5651	3626	2025	2
C	OV-1	13	2889	3362	-473	2
C	OV-1	14	3987	3510	477	2
C	OV-1	15	3277	3951	-674	2
C	OV-1	16	3990	3914	76	1
C	OV-1	17	5358	3632	1726	2
C	OV-1	18	3691	3714	-23	1
C	OV-1	19	3664	3138	526	2
C	OV-1	20	3480	3604	-124	1
C	OV-1	21	3741	3014	727	2
C	OV-1	22	3266	3240	26	1
C	OV-1	23	3610	3134	476	2
C	OV-1	24	4128	3802	326	2
C	OV-1	25	1982	3155	-1173	2
C	OV-1	26	3124	3398	-274	1
C	OV-1	27	3302	3126	176	1
C	OV-1	28	3283	3106	177	1
C	OV-1	29	5722	3996	1726	2
C	OV-1	30	4343	3216	1127	2
C	OV-1	31	3037	3510	-473	1
C	OV-1	32	3911	3836	75	1
C	OV-1	33	3837	3610	227	1
C	OV-1	34	3920	3294	626	2
C	OV-1	35	3761	3634	127	1
C	OV-1	36	3898	3522	376	2
C	OV-1	37	4915	3490	1425	2
C	OV-1	38	3097	3970	-873	2
C	OV-1	39	3766	3290	476	2
C	OV-1	40	4095	3768	327	2
C	OV-1	41	2051	3524	-1473	2
C	OV-1	42	4492	3766	726	2
C	OV-1	43	3424	3398	26	1
C	OV-1	44	3215	3888	-673	2
C	OV-1	45	1507	3280	-1773	2
C	OV-1	46	3277	3350	-73	1
C	OV-1	47	3682	3804	-122	1
C	OV-1	48	2444	3916	-1472	2
C	OV-1	49	3292	3066	226	1
C	OV-1	50	2173	3946	-1773	2
C	OV-1	51	3048	3522	-474	2
C	OV-1	52	4210	3084	1126	2
C	OV-1	53	2316	3190	-874	2
C	OV-1	54	3936	3660	276	1
C	OV-1	55	5614	3888	1726	2
C	OV-1	56	3223	3346	-123	1
C	OV-1	57	2689	3062	-373	1
C	OV-1	58	2745	3018	-273	1
C	OV-1	59	2781	3454	-673	2
C	OV-1	60	3586	3060	526	2
C	OV-1	61	3613	3236	377	1
C	OV-1	62	5995	3969	2026	2
C	OV-1	63	4327	3900	427	2
C	OV-1	64	4025	3848	177	1
C	OV-1	65	2090	3264	-1174	2
C	OV-1	66	4461	3536	925	2
C	OV-1	67	3698	3372	326	2
C	OV-1	68	3580	3758	-178	1
C	OV-1	69	4636	3510	1126	2
C	OV-1	70	3641	3664	-23	1
C	OV-1	71	3955	3528	427	2
C	OV-1	72	2163	3036	-873	2
C	OV-1	73	3410	3434	-24	1
C	OV-1	74	3755	3928	-173	1
C	OV-1	75	4554	3928	626	2
C	OV-1	76	3344	3718	-374	2
C	OV-1	77	3658	3282	376	2
C	OV-1	78	4663	3736	927	2
C	OV-1	79	3862	3636	226	1
C	OV-1	80	3978	3352	626	2
C	OV-1	81	3960	3684	276	1
C	OV-1	82	2939	3162	-223	1
C	OV-1	83	4163	3438	725	2
C	OV-1	84	3804	3878	-74	1
C	OV-1	85	5252	3826	1426	2
C	OV-1	86	3354	3328	26	1
C	OV-1	87	3502	3226	276	1
C	OV-1	88	5316	3890	1426	2
C	OV-1	89	1575	3348	-1773	2
C	OV-1	90	3810	3684	126	1
C	OV-1	91	3881	3954	-73	1
C	OV-1	92	2413	3586	-1173	2
C	OV-1	93	3430	3654	-224	1
C	OV-2	1	4961	3838	1123	2
C	OV-2	2	3570	3392	178	1
C	OV-2	3	4257	3781	476	2
C	OV-2	4	2324	3796	-1472	2
C	OV-2	5	3685	3908	-223	1
C	OV-2	6	3921	3194	727	2
C	OV-2	7	3109	3332	-223	1
C	OV-2	8	4893	3766	1127	2
C	OV-2	9	3501	3274	227	1
C	OV-2	10	2377	3550	-1173	2
C	OV-2	11	3750	3474	276	1
C	OV-2	12	2953	3626	-673	2
C	OV-2	13	3838	3362	476	2
C	OV-2	14	3487	3510	-23	1
C	OV-2	15	5676	3950	1726	2
C	OV-2	16	2741	3915	-1174	2
C	OV-2	17	3908	3632	276	1
C	OV-2	18	3241	3714	-473	2
C	OV-2	19	3315	3138	177	1
C	OV-2	20	3230	3604	-374	1
C	OV-2	21	2891	3014	-123	1
C	OV-2	22	4166	3240	926	2
C	OV-2	23	3610	3134	476	2
C	OV-2	24	4179	3802	377	2
C	OV-2	25	1381	3154	-1773	2
C	OV-2	26	4024	3398	626	2
C	OV-2	27	3303	3126	177	1
C	OV-2	28	2433	3106	-673	2
C	OV-2	29	4321	3996	325	1
C	OV-2	30	2943	3216	-273	1
C	OV-2	31	2037	3510	-1473	2
C	OV-2	32	4112	3837	275	1
C	OV-2	33	3686	3610	76	1
C	OV-2	34	4420	3294	1126	2
C	OV-2	35	3461	3634	-173	1
C	OV-2	36	2848	3522	-674	2
C	OV-2	37	3317	3490	-173	1
C	OV-2	38	3696	3970	-274	1
C	OV-2	39	3216	3290	-74	1
C	OV-2	40	1994	3768	-1774	2
C	OV-2	41	3600	3524	76	1
C	OV-2	42	4692	3766	926	2
C	OV-2	43	3625	3398	227	1
C	OV-2	44	5613	3888	1725	2
C	OV-2	45	3607	3281	326	1
C	OV-2	46	2876	3350	-474	2
C	OV-2	47	4180	3804	376	1
C	OV-2	48	5941	3916	2025	2
C	OV-2	49	2993	3066	-73	2
C	OV-2	50	3072	3946	-874	2
C	OV-2	51	4048	3522	526	1
C	OV-2	52	2711	3084	-373	1
C	OV-2	53	3065	3190	-125	1
C	OV-2	54	3386	3660	-274	1
C	OV-2	55	5613	3888	1725	2
C	OV-2	56	3473	3346	127	1
C	OV-2	57	3488	3062	426	2
C	OV-2	58	2144	3018	-874	2
C	OV-2	59	3680	3454	226	1
C	OV-2	60	4487	3060	1427	2
C	OV-2	61	3362	3236	126	1
C	OV-2	62	3744	3968	-224	1
C	OV-2	63	4626	3900	726	2
C	OV-2	64	3925	3849	76	1
C	OV-2	65	2789	3264	-475	2
C	OV-2	66	2363	3536	-1173	2
C	OV-2	67	3348	3373	-25	1
C	OV-2	68	3634	3758	-124	1
C	OV-2	69	3936	3510	426	2
C	OV-2	70	5090	3664	1426	2
C	OV-2	71	2655	3528	-873	2
C	OV-2	72	3412	3036	376	1
C	OV-2	73	3060	3434	-374	1
C	OV-2	74	3904	3928	-24	1
C	OV-2	75	3854	3928	-74	1
C	OV-2	76	2245	3718	-1473	2
C	OV-2	77	3308	3282	26	1
C	OV-2	78	5761	3736	2025	2
C	OV-2	79	3763	3636	127	1
C	OV-2	80	3878	3352	526	2
C	OV-2	81	5109	3684	1425	2
C	OV-2	82	3189	3162	27	2
C	OV-2	83	3263	3438	-175	1
C	OV-2	84	2104	3878	-1774	2
C	OV-2	85	4252	3826	426	2
C	OV-2	86	4055	3328	727	2
C	OV-2	87	3252	3226	26	1
C	OV-2	88	5916	3890	2026	2
C	OV-2	89	3975	3348	627	2
C	OV-2	90	4010	3684	326	2
C	OV-2	91	4580	3954	626	2
C	OV-2	92	4112	3586	526	1
C	OV-2	93	4580	3654	926	2
C	OV-3	1	4262	3838	424	2
C	OV-3	2	1919	3392	-1473	2
C	OV-3	3	3957	3780	177	1
C	OV-3	4	3424	3796	-372	1
C	OV-3	5	4284	3908	376	1
C	OV-3	6	3121	3194	-73	1
C	OV-3	7	5359	3332	2027	2
C	OV-3	8	5493	3766	1727	2
C	OV-3	9	3351	3274	77	1
C	OV-3	10	3727	3550	177	1
C	OV-3	11	4101	3475	626	2
C	OV-3	12	2753	3626	-873	2
C	OV-3	13	3089	3362	-273	1
C	OV-3	14	4037	3511	526	2
C	OV-3	15	3477	3950	-473	2
C	OV-3	16	3741	3914	-173	1
C	OV-3	17	3459	3632	-173	1
C	OV-3	18	3891	3714	177	1
C	OV-3	19	5164	3138	2026	2
C	OV-3	20	3632	3604	28	2
C	OV-3	21	3341	3014	327	2
C	OV-3	22	4967	3240	1727	2
C	OV-3	23	1362	3134	-1772	2
C	OV-3	24	3928	3802	126	1
C	OV-3	25	3881	3154	727	2
C	OV-3	26	3376	3398	-22	1
C	OV-3	27	3004	3127	-123	1
C	OV-3	28	3633	3106	527	2
C	OV-3	29	5122	3996	1126	2
C	OV-3	30	3593	3216	377	1
C	OV-3	31	3037	3510	-473	2
C	OV-3	32	4763	3836	927	2
C	OV-3	33	2437	3610	-1173	2
C	OV-3	34	3070	3294	-224	1
C	OV-3	35	3710	3634	76	1
C	OV-3	36	3799	3522	277	1
C	OV-3	37	2617	3490	-873	2
C	OV-3	38	3996	3970	26	1
C	OV-3	39	2117	3290	-1173	2
C	OV-3	40	3495	3768	-273	2
C	OV-3	41	3401	3524	-123	1
C	OV-3	42	4692	3766	926	2
C	OV-3	43	3425	3398	27	1
C	OV-3	44	3215	3888	-673	2
C	OV-3	45	3906	3280	626	2
C	OV-3	46	3777	3350	427	2
C	OV-3	47	5230	3804	1426	2
C	OV-3	48	4843	3916	927	2
C	OV-3	49	3194	3066	128	1
C	OV-3	50	3922	3946	-24	1
C	OV-3	51	4249	3522	727	2
C	OV-3	52	3311	3084	227	1
C	OV-3	53	4317	3191	1126	2
C	OV-3	54	5386	3660	1726	2
C	OV-3	55	4615	3888	727	2
C	OV-3	56	3623	3346	277	1
C	OV-3	57	1289	3062	-1773	2
C	OV-3	58	2345	3018	-673	2
C	OV-3	59	3931	3454	477	1
C	OV-3	60	3387	3060	327	2
C	OV-3	61	3163	3236	-73	1
C	OV-3	62	2495	3968	-1473	2
C	OV-3	63	3626	3900	-274	1
C	OV-3	64	2674	3848	-1174	2
C	OV-3	65	3141	3264	-123	1
C	OV-3	66	4662	3536	1126	2
C	OV-3	67	3849	3372	477	2
C	OV-3	68	3085	3758	-673	2
C	OV-3	69	3037	3510	-473	2
C	OV-3	70	3890	3664	226	1
C	OV-3	71	4055	3528	527	2
C	OV-3	72	4463	3036	1427	2
C	OV-3	73	3760	3434	326	1
C	OV-3	74	3555	3928	-373	1
C	OV-3	75	4004	3928	76	1
C	OV-3	76	5743	3718	2025	2
C	OV-3	77	3109	3282	-173	1
C	OV-3	78	3663	3736	-73	1
C	OV-3	79	2163	3636	-1473	2
C	OV-3	80	3128	3352	-224	1
C	OV-3	81	3911	3684	227	1
C	OV-3	82	4589	3162	1427	2
C	OV-3	83	3865	3438	427	1
C	OV-3	84	3005	3878	-873	2
C	OV-3	85	4302	3826	476	2
C	OV-3	86	3705	3328	377	1
C	OV-3	87	2853	3226	-373	2
C	OV-3	88	4167	3890	277	1
C	OV-3	89	3974	3348	626	2
C	OV-3	90	3660	3684	-24	1
C	OV-3	91	2182	3954	-1772	2
C	OV-3	92	3363	3587	-224	1
C	OV-3	93	3781	3654	127	1
C	OV-4	1	3161	3838	-677	2
C	OV-4	2	3869	3392	477	2
C	OV-4	3	3758	3781	-23	1
C	OV-4	4	2624	3796	-1172	2
C	OV-4	5	3635	3908	-273	1
C	OV-4	6	2722	3194	-472	2
C	OV-4	7	3459	3332	127	1
C	OV-4	8	4193	3766	427	2
C	OV-4	9	4402	3274	1128	2
C	OV-4	10	3578	3550	28	1
C	OV-4	11	2601	3474	-873	2
C	OV-4	12	3504	3626	-122	1
C	OV-4	13	1590	3362	-1772	2
C	OV-4	14	3837	3510	327	1
C	OV-4	15	3578	3950	-372	2
C	OV-4	16	2141	3914	-1773	2
C	OV-4	17	3859	3632	227	1
C	OV-4	18	4641	3714	927	2
C	OV-4	19	3066	3138	-72	1
C	OV-4	20	3881	3604	277	2
C	OV-4	21	3641	3014	627	2
C	OV-4	22	3268	3240	28	1
C	OV-4	23	3611	3134	477	2
C	OV-4	24	2030	3802	-1772	2
C	OV-4	25	3331	3154	177	1
C	OV-4	26	3225	3398	-173	2
C	OV-4	27	4553	3126	1427	2
C	OV-4	28	3534	3106	428	1
C	OV-4	29	3774	3997	-223	1
C	OV-4	30	2044	3216	-1172	2
C	OV-4	31	3986	3510	476	2
C	OV-4	32	3464	3836	-372	2
C	OV-4	33	5037	3610	1427	2
C	OV-4	34	3222	3294	-72	1
C	OV-4	35	3512	3634	-122	1
C	OV-4	36	3049	3522	-473	2
C	OV-4	37	3368	3490	-122	1
C	OV-4	38	3947	3970	-23	1
C	OV-4	39	2918	3290	-372	2
C	OV-4	40	4396	3768	628	2
C	OV-4	41	3552	3524	28	2
C	OV-4	42	3094	3766	-672	2
C	OV-4	43	3925	3398	527	2
C	OV-4	44	3716	3888	-172	1
C	OV-4	45	4008	3281	727	2
C	OV-4	46	3428	3350	78	1
C	OV-4	47	3131	3804	-673	2
C	OV-4	48	3643	3916	-273	2
C	OV-4	49
C	OV-4	50	2474	3946	-1472	2
C	OV-4	51	3750	3522	228	1
C	OV-4	52	2611	3084	-473	1
C	OV-4	53	3717	3190	527	2
C	OV-4	54	2788	3660	-872	2
C	OV-4	55	4265	3888	377	2
C	OV-4	56	5372	3346	2026	2
C	OV-4	57	2840	3062	-222	1
C	OV-4	58	3095	3018	77	1
C	OV-4	59	3631	3454	177	1
C	OV-4	60	2187	3060	-873	2
C	OV-4	61	3463	3236	227	1
C	OV-4	62	5694	3968	1726	2
C	OV-4	63	3827	3900	-73	1
C	OV-4	64	4476	3848	628	2
C	OV-4	65	3241	3264	-23	1
C	OV-4	66	4262	3536	726	2
C	OV-4	67	4800	3372	1428	2
C	OV-4	68	4285	3759	526	2
C	OV-4	69	5237	3510	1727	2
C	OV-4	70	4592	3664	928	2
C	OV-4	71	3805	3528	277	1
C	OV-4	72	3463	3036	427	2
C	OV-4	73	5160	3434	1726	2
C	OV-4	74	4305	3929	376	2
C	OV-4	75	3705	3928	-223	1
C	OV-4	76	4045	3718	327	2
C	OV-4	77	4009	3282	727	2
C	OV-4	78	4863	3736	1127	2
C	OV-4	79	4013	3636	377	1
C	OV-4	80	1879	3352	-1473	2
C	OV-4	81	3510	3684	-174	2
C	OV-4	82	3490	3162	328	2
C	OV-4	83	1966	3438	-1472	2
C	OV-4	84	2705	3879	-1174	1
C	OV-4	85	4003	3826	177	1
C	OV-4	86	3605	3328	277	1
C	OV-4	87	3354	3226	128	1
C	OV-4	88	5916	3890	2026	2
C	OV-4	89	4275	3348	927	2
C	OV-4	90	3411	3684	-273	1
C	OV-4	91	4031	3954	77	1
C	OV-4	92	3713	3586	127	1
C	OV-4	93	5681	3654	2027	2
D	OV-1	1	3160	3838	-678	2
D	OV-1	2	3869	3393	476	2
D	OV-1	3	3756	3780	-24	1
D	OV-1	4	2623	3796	-1173	2
D	OV-1	5	3635	3908	-273	1
D	OV-1	6	2721	3194	-473	2
D	OV-1	7	3459	3332	127	1
D	OV-1	8	4193	3766	427	2
D	OV-1	9	4401	3274	1127	2
D	OV-1	10	3577	3550	27	1
D	OV-1	11	2601	3474	-873	2
D	OV-1	12	3502	3626	-124	1
D	OV-1	13	1589	3362	-1773	2
D	OV-1	14	3836	3510	326	2
D	OV-1	15	3576	3950	-374	2
D	OV-1	16	2141	3914	-1773	2
D	OV-1	17	3859	3632	227	2
D	OV-1	18	4640	3714	926	2
D	OV-1	19	3064	3138	-74	1
D	OV-1	20	3881	3604	277	2
D	OV-1	21	3641	3014	627	2
D	OV-1	22	3268	3241	27	1
D	OV-1	23	3610	3134	476	2
D	OV-1	24	2029	3802	-1773	2
D	OV-1	25	3331	3154	177	1
D	OV-1	26	3225	3398	-173	1
D	OV-1	27	4552	3126	1426	2
D	OV-1	28	3533	3106	427	2
D	OV-1	29	3773	3996	-223	2
D	OV-1	30	2043	3216	-1173	2
D	OV-1	31	3986	3510	476	2
D	OV-1	32	3463	3836	-373	1
D	OV-1	33	5037	3610	1427	2
D	OV-1	34	3221	3294	-73	1
D	OV-1	35	3510	3634	-124	1
D	OV-1	36	3048	3522	-474	2
D	OV-1	37	3367	3490	-123	1
D	OV-1	38	3948	3970	-22	1
D	OV-1	39	2917	3290	-373	2
D	OV-1	40	4395	3768	627	2
D	OV-1	41	3551	3524	27	1
D	OV-1	42	3094	3766	-672	2
D	OV-1	43	3924	3398	526	2
D	OV-1	44	3715	3888	-173	2
D	OV-1	45	4008	3280	728	2
D	OV-1	46	3427	3350	77	1
D	OV-1	47	3131	3804	-673	2
D	OV-1	48	3643	3916	-273	1
D	OV-1	49	4193	3066	1127	2
D	OV-1	50	2474	3946	-1472	2
D	OV-1	51	3748	3522	226	2
D	OV-1	52	2610	3084	-474	2
D	OV-1	53	3717	3190	527	2
D	OV-1	54	2787	3660	-873	2
D	OV-1	55	4265	3888	377	2
D	OV-1	56	5373	3346	2027	2
D	OV-1	57	2839	3062	-223	1
D	OV-1	58	3095	3018	77	1
D	OV-1	59	3631	3454	177	1
D	OV-1	60	2187	3060	-873	2
D	OV-1	61	3463	3236	227	1
D	OV-1	62	5695	3968	1727	2
D	OV-1	63	3828	3900	-72	2
D	OV-1	64	4475	3848	627	2
D	OV-1	65	3241	3264	-23	1
D	OV-1	66	4263	3536	727	2
D	OV-1	67	4798	3372	1426	2
D	OV-1	68	4284	3758	526	2
D	OV-1	69	5237	3510	1727	2
D	OV-1	70	4592	3664	928	2
D	OV-1	71	3805	3528	277	2
D	OV-1	72	3463	3036	427	1
D	OV-1	73	5161	3434	1727	2
D	OV-1	74	4306	3928	378	2
D	OV-1	75	3706	3928	-222	1
D	OV-1	76	4045	3718	327	1
D	OV-1	77	4010	3282	728	2
D	OV-1	78	4863	3736	1127	2
D	OV-1	79	4014	3636	378	2
D	OV-1	80	1879	3352	-1473	2
D	OV-1	81	3511	3684	-173	1
D	OV-1	82	3489	3162	327	2
D	OV-1	83	1965	3439	-1474	2
D	OV-1	84	2705	3878	-1173	2
D	OV-1	85	4003	3826	177	1
D	OV-1	86	3605	3328	277	2
D	OV-1	87	3353	3226	127	1
D	OV-1	88	5916	3890	2026	2
D	OV-1	89	4276	3348	928	2
D	OV-1	90	3411	3684	-273	2
D	OV-1	91	4031	3954	77	1
D	OV-1	92	3713	3586	127	1
D	OV-1	93	5680	3654	2026	2
D	OV-2	1	4961	3838	1123	2
D	OV-2	2	3569	3392	177	1
D	OV-2	3	4256	3780	476	2
D	OV-2	4	2323	3796	-1473	2
D	OV-2	5	3684	3908	-224	2
D	OV-2	6	3920	3194	726	2
D	OV-2	7	3108	3332	-224	1
D	OV-2	8	4892	3766	1126	2
D	OV-2	9	3501	3274	227	1
D	OV-2	10	2377	3550	-1173	2
D	OV-2	11	3750	3474	276	2
D	OV-2	12	2953	3626	-673	2
D	OV-2	13	3838	3362	476	2
D	OV-2	14	3487	3510	-23	1
D	OV-2	15	5676	3950	1726	2
D	OV-2	16	2741	3914	-1173	2
D	OV-2	17	3908	3632	276	2
D	OV-2	18	3241	3715	-474	2
D	OV-2	19	3314	3138	176	2
D	OV-2	20	3231	3604	-373	2
D	OV-2	21	2891	3015	-124	1
D	OV-2	22	4166	3240	926	2
D	OV-2	23	3611	3134	477	2
D	OV-2	24	4179	3802	377	2
D	OV-2	25	1381	3154	-1773	2
D	OV-2	26	4024	3398	626	2
D	OV-2	27	3303	3126	177	2
D	OV-2	28	2432	3106	-674	2
D	OV-2	29	4322	3996	326	2
D	OV-2	30	2943	3217	-274	1
D	OV-2	31	2035	3510	-1475	2
D	OV-2	32	4112	3836	276	2
D	OV-2	33	3686	3610	76	1
D	OV-2	34	4421	3294	1127	2
D	OV-2	35	3461	3634	-173	1
D	OV-2	36	2849	3522	-673	2
D	OV-2	37	3316	3490	-174	1
D	OV-2	38	3696	3970	-274	2
D	OV-2	39	3217	3290	-73	1
D	OV-2	40	1995	3768	-1773	2
D	OV-2	41	3600	3524	76	1
D	OV-2	42	4692	3766	926	2
D	OV-2	43	3625	3398	227	2
D	OV-2	44	5614	3888	1726	2
D	OV-2	45	3607	3280	327	2
D	OV-2	46	2877	3350	-473	2
D	OV-2	47	4180	3804	376	2
D	OV-2	48	5941	3916	2025	2
D	OV-2	49	2994	3067	-73	1
D	OV-2	50	3072	3946	-874	2
D	OV-2	51	4048	3522	526	2
D	OV-2	52	2711	3084	-373	2
D	OV-2	53	3066	3190	-124	1
D	OV-2	54	3386	3660	-274	2
D	OV-2	55	5614	3888	1726	2
D	OV-2	56	3474	3346	128	2
D	OV-2	57	3489	3062	427	2
D	OV-2	58	2145	3018	-873	2
D	OV-2	59	3680	3454	226	2
D	OV-2	60	4486	3060	1426	2
D	OV-2	61	3363	3236	127	2
D	OV-2	62	3744	3968	-224	2
D	OV-2	63	4626	3900	726	2
D	OV-2	64	3924	3848	76	1
D	OV-2	65	2791	3264	-473	2
D	OV-2	66	2362	3536	-1174	2
D	OV-2	67	3348	3372	-24	1
D	OV-2	68	3634	3758	-124	1
D	OV-2	69	3936	3511	425	2
D	OV-2	70	5089	3664	1425	2
D	OV-2	71	2655	3528	-873	2
D	OV-2	72	3411	3036	375	2
D	OV-2	73	3060	3434	-374	1
D	OV-2	74	3905	3928	-23	1
D	OV-2	75	3855	3928	-73	1
D	OV-2	76	2244	3718	-1474	2
D	OV-2	77	3308	3282	26	1
D	OV-2	78	5762	3736	2026	2
D	OV-2	79	3763	3636	127	1
D	OV-2	80	3878	3352	526	2
D	OV-2	81	5110	3684	1426	2
D	OV-2	82	3188	3162	26	1
D	OV-2	83	3264	3438	-174	1
D	OV-2	84	2105	3878	-1773	2
D	OV-2	85	4251	3826	425	2
D	OV-2	86	4054	3328	726	2
D	OV-2	87	3253	3226	27	1
D	OV-2	88	5915	3890	2025	2
D	OV-2	89	3975	3348	627	2
D	OV-2	90	4010	3684	326	2
D	OV-2	91	4580	3955	625	2
D	OV-2	92	4112	3586	526	2
D	OV-2	93	4580	3654	926	2
D	OV-3	1	4261	3838	423	2
D	OV-3	2	1920	3392	-1472	2
D	OV-3	3	3956	3780	176	1
D	OV-3	4	3423	3796	-373	2
D	OV-3	5	4284	3908	376	2
D	OV-3	6	3121	3194	-73	1
D	OV-3	7	5358	3332	2026	2
D	OV-3	8	5493	3766	1727	2
D	OV-3	9	3352	3274	78	1
D	OV-3	10	3727	3550	177	2
D	OV-3	11	4101	3474	627	2
D	OV-3	12	2754	3626	-872	2
D	OV-3	13	3088	3362	-274	2
D	OV-3	14	4036	3510	526	2
D	OV-3	15	3477	3950	-473	2
D	OV-3	16	3741	3914	-173	1
D	OV-3	17	3459	3632	-173	1
D	OV-3	18	3891	3714	177	2
D	OV-3	19	5164	3138	2026	2
D	OV-3	20	3631	3604	27	1
D	OV-3	21	3341	3014	327	2
D	OV-3	22	4966	3240	1726	2
D	OV-3	23	1361	3134	-1773	2
D	OV-3	24	3928	3802	126	1
D	OV-3	25	3881	3154	727	2
D	OV-3	26	3375	3398	-23	1
D	OV-3	27	3003	3126	-123	1
D	OV-3	28	3632	3106	526	2
D	OV-3	29	5122	3996	1126	2
D	OV-3	30	3593	3216	377	2
D	OV-3	31	3036	3510	-474	2
D	OV-3	32	4762	3836	926	2
D	OV-3	33	2437	3610	-1173	2
D	OV-3	34	3071	3294	-223	1
D	OV-3	35	3710	3634	76	1
D	OV-3	36	3799	3522	277	2
D	OV-3	37	2617	3490	-873	2
D	OV-3	38	3996	3970	26	1
D	OV-3	39	2117	3290	-1173	2
D	OV-3	40	3494	3768	-274	2
D	OV-3	41	3400	3524	-124	1
D	OV-3	42	4693	3766	927	2
D	OV-3	43	3425	3398	27	1
D	OV-3	44	3214	3888	-674	2
D	OV-3	45	3906	3280	626	2
D	OV-3	46	3777	3350	427	2
D	OV-3	47	5230	3804	1426	2
D	OV-3	48	4842	3916	926	2
D	OV-3	49	3193	3066	127	2
D	OV-3	50	3923	3946	-23	1
D	OV-3	51	4248	3522	726	2
D	OV-3	52	3311	3084	227	1
D	OV-3	53	4317	3191	1126	1
D	OV-3	54	5386	3660	1726	2
D	OV-3	55	4615	3888	727	2
D	OV-3	56	3623	3347	276	2
D	OV-3	57	1288	3062	-1774	2
D	OV-3	58	2344	3018	-674	2
D	OV-3	59	3930	3454	476	2
D	OV-3	60	3386	3060	326	2
D	OV-3	61	3162	3236	-74	1
D	OV-3	62	2492	3968	-1476	2
D	OV-3	63	3626	3900	-274	2
D	OV-3	64	2675	3848	-1173	2
D	OV-3	65	3141	3264	-123	1
D	OV-3	66	4662	3536	1126	2
D	OV-3	67	3849	3372	477	2
D	OV-3	68	3086	3758	-672	2
D	OV-3	69	3037	3510	-473	2
D	OV-3	70	3891	3664	227	2
D	OV-3	71	4055	3528	527	2
D	OV-3	72	4463	3036	1427	2
D	OV-3	73	3760	3434	326	2
D	OV-3	74	3555	3928	-373	2
D	OV-3	75	4005	3928	77	1
D	OV-3	76	5744	3718	2026	2
D	OV-3	77	3109	3282	-173	1
D	OV-3	78	3662	3736	-74	1
D	OV-3	79	2163	3636	-1473	2
D	OV-3	80	3129	3352	-223	1
D	OV-3	81	3911	3684	227	1
D	OV-3	82	4588	3162	1426	2
D	OV-3	83	3865	3438	427	2
D	OV-3	84	3005	3878	-873	2
D	OV-3	85	4302	3826	476	2
D	OV-3	86	3705	3328	377	2
D	OV-3	87	2853	3226	-373	2
D	OV-3	88	4166	3890	276	2
D	OV-3	89	3975	3348	627	2
D	OV-3	90	3661	3684	-23	1
D	OV-3	91	2182	3955	-1773	2
D	OV-3	92	3362	3586	-224	1
D	OV-3	93	3781	3654	127	1
D	OV-4	1	3812	3838	-26	2
D	OV-4	2	5120	3392	1728	2
D	OV-4	3	4707	3780	927	1
D	OV-4	4	3624	3796	-172	2
D	OV-4	5	4035	3908	127	1
D	OV-4	6	2821	3194	-373	2
D	OV-4	7	3959	3332	627	1
D	OV-4	8	4144	3766	378	2
D	OV-4	9	4402	3274	1128	2
D	OV-4	10	3627	3550	77	2
D	OV-4	11	3102	3474	-372	1
D	OV-4	12	3654	3626	28	2
D	OV-4	13	3789	3362	427	2
D	OV-4	14	1738	3510	-1772	2
D	OV-4	15	4177	3950	227	2
D	OV-4	16	3441	3914	-473	2
D	OV-4	17	3809	3632	177	1
D	OV-4	18	2608	3780	-1172	2
D	OV-4	19	3574	3797	-223	1
D	OV-4	20	2735	3908	-1173	2
D	OV-4	21	3821	3194	627	2
D	OV-4	22	3760	3332	428	2
D	OV-4	23	2295	3767	-1472	2
D	OV-4	24	3301	3274	27	1
D	OV-4	25	3527	3154	373	2
D	OV-4	26	3526	3398	128	1
D	OV-4	27	2753	3126	-373	2
D	OV-4	28	3833	3106	727	2
D	OV-4	29	3723	3996	-273	2
D	OV-4	30	3643	3216	427	2
D	OV-4	31	5537	3510	2027	2
D	OV-4	32	3664	3836	-172	1
D	OV-4	33	3988	3610	378	2
D	OV-4	34	2422	3294	-872	2
D	OV-4	35	3561	3634	-73	1
D	OV-4	36	3050	3522	-472	2
D	OV-4	37	2017	3490	-1473	2
D	OV-4	38	3796	3970	-174	1
D	OV-4	39	3017	3290	-273	1
D	OV-4	40	1995	3768	-1773	2
D	OV-4	41	4001	3524	477	2
D	OV-4	42	2294	3766	-1472	2
D	OV-4	43	3676	3398	278	2
D	OV-4	44	3965	3888	77	1
D	OV-4	45	5007	3280	1727	2
D	OV-4	46	3678	3350	328	2
D	OV-4	47	3731	3804	-73	1
D	OV-4	48	3244	3916	-672	2
D	OV-4	49	2843	3066	-223	1
D	OV-4	50	3473	3946	-473	2
D	OV-4	51	4050	3522	528	2
D	OV-4	52	2812	3084	-272	1
D	OV-4	53	5217	3190	2027	2
D	OV-4	54	3538	3660	-122	1
D	OV-4	55	4066	3888	178	1
D	OV-4	56	5373	3346	2027	2
D	OV-4	57	2940	3062	-122	1
D	OV-4	58	2146	3018	-872	2
D	OV-4	59	3431	3454	-23	1
D	OV-4	60	3237	3060	177	1
D	OV-4	61	2364	3236	-872	2
D	OV-4	62	4195	3969	226	2
D	OV-4	63	4628	3900	728	2
D	OV-4	64	3877	3848	29	1
D	OV-4	65	1493	3264	-1771	2
D	OV-4	66	3413	3536	-123	1
D	OV-4	67	5100	3372	1728	2
D	OV-4	68	4486	3758	728	2
D	OV-4	69	3488	3510	-22	1
D	OV-4	70	3442	3664	-222	1
D	OV-4	71	4955	3529	1426	2
D	OV-4	72	4163	3036	1127	2
D	OV-4	73	3712	3434	278	2
D	OV-4	74	5056	3928	1128	2
D	OV-4	75	4206	3929	277	2
D	OV-4	76	4645	3718	927	2
D	OV-4	77	3761	3282	479	2
D	OV-4	78	3065	3736	-671	2
D	OV-4	79	4264	3636	628	2
D	OV-4	80	3680	3352	328	2
D	OV-4	81	4612	3684	928	2
D	OV-4	82	3240	3162	78	1
D	OV-4	83	4865	3438	1427	2
D	OV-4	84	4206	3878	328	2
D	OV-4	85	3153	3826	-673	2
D	OV-4	86	3456	3328	128	1
D	OV-4	87	3703	3225	478	2
D	OV-4	88	5318	3890	1428	2
D	OV-4	89	3876	3348	528	2
D	OV-4	90	2512	3684	-1172	2
D	OV-4	91	4182	3954	228	2
D	OV-4	92	3514	3586	-72	1
D	OV-4	93	4182	3654	528	2
E	OV-1	1	3962	3838	124	1
E	OV-1	2	3469	3392	77	1
E	OV-1	3	4207	3780	427	2
E	OV-1	4	2324	3797	-1473	2
E	OV-1	5	3635	3908	-273	2
E	OV-1	6	2822	3194	-372	2
E	OV-1	7	3109	3332	-223	1
E	OV-1	8	5792	3766	2026	2
E	OV-1	9	3801	3274	527	2
E	OV-1	10	4477	3550	927	2
E	OV-1	11	3300	3474	-174	1
E	OV-1	12	5652	3626	2026	2
E	OV-1	13	2890	3362	-472	2
E	OV-1	14	3986	3510	476	2
E	OV-1	15	3277	3950	-673	2
E	OV-1	16	3991	3914	77	1
E	OV-1	17	5358	3632	1726	2
E	OV-1	18	3691	3714	-23	1
E	OV-1	19	3665	3138	527	2
E	OV-1	20	3480	3604	-124	1
E	OV-1	21	3740	3014	726	2
E	OV-1	22	3267	3240	27	1
E	OV-1	23	3611	3134	477	2
E	OV-1	24	4129	3802	327	2
E	OV-1	25	1981	3154	-1173	2
E	OV-1	26	3125	3398	-273	2
E	OV-1	27	3303	3127	176	1
E	OV-1	28	3283	3106	177	1
E	OV-1	29	5723	3996	1727	2
E	OV-1	30	4343	3216	1127	2
E	OV-1	31	3037	3510	-473	2
E	OV-1	32	3913	3836	77	1
E	OV-1	33	3836	3610	226	1
E	OV-1	34	3921	3294	627	2
E	OV-1	35	3761	3634	127	1
E	OV-1	36	3899	3522	377	2
E	OV-1	37	4916	3490	1426	2
E	OV-1	38	3097	3970	-873	2
E	OV-1	39	3767	3290	477	2
E	OV-1	40	4094	3768	326	2
E	OV-1	41	2052	3524	-1472	2
E	OV-1	42	4492	3766	726	2
E	OV-1	43	3425	3398	27	1
E	OV-1	44	3215	3888	-673	2
E	OV-1	45	1507	3280	-1773	2
E	OV-1	46	3277	3350	-73	1
E	OV-1	47	3680	3804	-124	1
E	OV-1	48	2443	3916	-1473	2
E	OV-1	49	3293	3067	226	2
E	OV-1	50	2172	3946	-1774	2
E	OV-1	51	3049	3522	-473	2
E	OV-1	52	4211	3085	1126	2
E	OV-1	53	2317	3190	-873	2
E	OV-1	54	3937	3660	277	2
E	OV-1	55	5615	3888	1727	2
E	OV-1	56	3224	3346	-122	1
E	OV-1	57	2690	3062	-372	2
E	OV-1	58	2745	3018	-273	2
E	OV-1	59	2781	3454	-673	2
E	OV-1	60	3587	3060	527	2
E	OV-1	61	3613	3237	376	2
E	OV-1	62	5995	3969	2026	2
E	OV-1	63	4327	3900	427	2
E	OV-1	64	4025	3848	177	1
E	OV-1	65	2091	3264	-1173	2
E	OV-1	66	4462	3536	926	2
E	OV-1	67	3700	3372	328	2
E	OV-1	68	3586	3758	-172	1
E	OV-1	69	4637	3510	1127	2
E	OV-1	70	3641	3664	-23	1
E	OV-1	71	3955	3528	427	2
E	OV-1	72	2164	3037	-873	2
E	OV-1	73	3411	3434	-23	1
E	OV-1	74	3756	3928	-172	1
E	OV-1	75	4555	3928	627	2
E	OV-1	76	3345	3718	-373	2
E	OV-1	77	3660	3282	378	2
E	OV-1	78	4663	3736	927	2
E	OV-1	79	3863	3636	227	2
E	OV-1	80	3979	3352	627	2
E	OV-1	81	3961	3684	277	2
E	OV-1	82	2940	3162	-222	2
E	OV-1	83	4165	3438	727	2
E	OV-1	84	3806	3878	-72	1
E	OV-1	85	5252	3826	1426	2
E	OV-1	86	3357	3328	29	1
E	OV-1	87	3504	3226	278	2
E	OV-1	88	5317	3890	1427	2
E	OV-1	89	1576	3348	-1772	2
E	OV-1	90	3811	3684	127	1
E	OV-1	91	3881	3954	-73	1
E	OV-1	92	2414	3586	-1172	2
E	OV-1	93	3431	3654	-223	2
E	OV-2	1	3611	3838	-227	2
E	OV-2	2	3619	3392	227	1
E	OV-2	3	4907	3780	1127	2
E	OV-2	4	3674	3796	-122	1
E	OV-2	5	4135	3908	227	2
E	OV-2	6	5222	3194	2028	2
E	OV-2	7	3960	3332	628	2
E	OV-2	8	3744	3766	-22	1
E	OV-2	9	3502	3274	228	2
E	OV-2	10	4278	3550	728	2
E	OV-2	11	3102	3474	-372	2
E	OV-2	12	3354	3626	-272	1
E	OV-2	13	3540	3362	178	2
E	OV-2	14	2638	3510	-872	2
E	OV-2	15	3778	3950	-172	1
E	OV-2	16	4842	3915	927	2
E	OV-2	17	1860	3632	-1772	2
E	OV-2	18	4192	3714	478	2
E	OV-2	19	2915	3138	-223	1
E	OV-2	20	5031	3604	1427	2
E	OV-2	21	3742	3014	728	2
E	OV-2	22	3218	3240	-22	1
E	OV-2	23	3161	3134	27	1
E	OV-2	24	4429	3802	627	2
E	OV-2	25	2483	3154	-671	2
E	OV-2	26	3825	3398	427	2
E	OV-2	27	3254	3126	128	1
E	OV-2	28	2984	3106	-122	1
E	OV-2	29	3623	3996	-373	1
E	OV-2	30	2043	3216	-1173	2
E	OV-2	31	3887	3510	377	2
E	OV-2	32	3164	3837	-673	2
E	OV-2	33	3738	3610	128	1
E	OV-2	34	3572	3294	278	2
E	OV-2	35	5061	3635	1426	2
E	OV-2	36	3250	3522	-272	1
E	OV-2	37	5517	3490	2027	2
E	OV-2	38	4898	3970	928	2
E	OV-2	39	3567	3290	277	2
E	OV-2	40	3795	3768	27	1
E	OV-2	41	4152	3524	628	2
E	OV-2	42	3644	3766	-122	1
E	OV-2	43	3576	3398	178	2
E	OV-2	44	2116	3888	-1772	2
E	OV-2	45	3806	3280	526	2
E	OV-2	46	1878	3350	-1472	2
E	OV-2	47	3782	3804	-22	1
E	OV-2	48	4343	3916	427	2
E	OV-2	49	4494	3066	1428	2
E	OV-2	50	4324	3946	378	2
E	OV-2	51	3300	3523	-223	1
E	OV-2	52	3411	3084	327	2
E	OV-2	53	4317	3190	1127	2
E	OV-2	54	2487	3660	-1173	2
E	OV-2	55	4414	3888	526	2
E	OV-2	56	3274	3346	-72	1
E	OV-2	57	2590	3062	-472	2
E	OV-2	58	2545	3018	-473	2
E	OV-2	59	3631	3454	177	2
E	OV-2	60	3438	3060	378	2
E	OV-2	61	3163	3236	-73	1
E	OV-2	62	3095	3968	-873	2
E	OV-2	63	3827	3900	-73	1
E	OV-2	64	3575	3848	-273	2
E	OV-2	65	2592	3264	-672	2
E	OV-2	66	4013	3536	477	2
E	OV-2	67	1600	3372	-1772	2
E	OV-2	68	4035	3758	277	2
E	OV-2	69	2038	3510	-1472	2
E	OV-2	70	3741	3665	76	1
E	OV-2	71	3055	3528	-473	2
E	OV-2	72	3513	3036	477	2
E	OV-2	73	2261	3434	-1173	2
E	OV-2	74	2455	3928	-1473	2
E	OV-2	75	4455	3928	527	2
E	OV-2	76	5446	3718	1728	2
E	OV-2	77	4209	3282	927	2
E	OV-2	78	3764	3736	28	1
E	OV-2	79	3714	3636	78	1
E	OV-2	80	3679	3352	327	2
E	OV-2	81	5711	3684	2027	2
E	OV-2	82	2791	3162	-371	1
E	OV-2	83	3765	3438	327	2
E	OV-2	84	5605	3878	1727	2
E	OV-2	85	2955	3826	-871	2
E	OV-2	86	3405	3329	76	1
E	OV-2	87	3353	3226	127	1
E	OV-2	88	5617	3890	1727	2
E	OV-2	89	3175	3348	-173	2
E	OV-2	90	4811	3684	1127	2
E	OV-2	91	3782	3954	-172	1
E	OV-2	92	4014	3586	428	2
E	OV-2	93	4381	3654	727	2
E	OV-3	1	3162	3838	-676	2
E	OV-3	2	3869	3392	477	2
E	OV-3	3	3757	3780	-23	1
E	OV-3	4	2623	3796	-1173	2
E	OV-3	5	3635	3908	-273	2
E	OV-3	6	2722	3194	-472	2
E	OV-3	7	3459	3332	127	1
E	OV-3	8	4193	3766	427	2
E	OV-3	9	4401	3274	1127	2
E	OV-3	10	3578	3550	28	1
E	OV-3	11	2601	3474	-873	2
E	OV-3	12	3503	3626	-123	1
E	OV-3	13	1590	3362	-1772	2
E	OV-3	14	3837	3510	327	2
E	OV-3	15	3577	3950	-373	2
E	OV-3	16	2142	3914	-1772	2
E	OV-3	17	3860	3632	228	2
E	OV-3	18	4641	3714	927	2
E	OV-3	19	3066	3138	-72	1
E	OV-3	20	3881	3604	277	2
E	OV-3	21	3641	3014	627	2
E	OV-3	22	3267	3240	27	1
E	OV-3	23	3612	3134	478	2
E	OV-3	24	2030	3802	-1772	2
E	OV-3	25	3331	3154	177	1
E	OV-3	26	3226	3398	-172	2
E	OV-3	27	4554	3126	1428	2
E	OV-3	28	3533	3106	427	2
E	OV-3	29	3773	3996	-223	2
E	OV-3	30	2044	3216	-1172	2
E	OV-3	31	3986	3510	476	2
E	OV-3	32	3463	3836	-373	2
E	OV-3	33	5037	3610	1427	2
E	OV-3	34	3222	3295	-73	1
E	OV-3	35	3511	3634	-123	1
E	OV-3	36	3050	3522	-472	2
E	OV-3	37	3367	3490	-123	1
E	OV-3	38	3947	3970	-23	1
E	OV-3	39	2918	3290	-372	2
E	OV-3	40	4395	3768	627	2
E	OV-3	41	3551	3524	27	1
E	OV-3	42	3094	3766	-672	2
E	OV-3	43	3925	3398	527	2
E	OV-3	44	3715	3888	-173	1
E	OV-3	45	4007	3280	727	2
E	OV-3	46	3427	3350	77	1
E	OV-3	47	3132	3804	-672	2
E	OV-3	48	3643	3916	-273	2
E	OV-3	49	4194	3066	1128	2
E	OV-3	50	2474	3946	-1472	2
E	OV-3	51	3748	3522	226	1
E	OV-3	52	2612	3084	-472	2
E	OV-3	53	3717	3190	527	2
E	OV-3	54	2787	3660	-873	2
E	OV-3	55	4265	3888	377	2
E	OV-3	56	5374	3346	2028	2
E	OV-3	57	2840	3063	-223	2
E	OV-3	58	3095	3018	77	1
E	OV-3	59	3631	3454	177	1
E	OV-3	60	2187	3060	-873	2
E	OV-3	61	3462	3236	226	1
E	OV-3	62	5695	3968	1727	2
E	OV-3	63	3828	3900	-72	2
E	OV-3	64	4474	3848	626	2
E	OV-3	65	3241	3264	-23	1
E	OV-3	66	4263	3536	727	2
E	OV-3	67	4799	3372	1427	2
E	OV-3	68	4285	3758	527	2
E	OV-3	69	5237	3510	1727	2
E	OV-3	70	4590	3664	926	2
E	OV-3	71	3805	3528	277	2
E	OV-3	72	3463	3036	427	2
E	OV-3	73	5161	3434	1727	2
E	OV-3	74	4305	3928	377	1
E	OV-3	75	3705	3928	-223	1
E	OV-3	76	4045	3718	327	2
E	OV-3	77	4009	3282	727	2
E	OV-3	78	4863	3736	1127	2
E	OV-3	79	4013	3636	377	1
E	OV-3	80	1879	3352	-1473	2
E	OV-3	81	3511	3684	-173	1
E	OV-3	82	3489	3162	327	2
E	OV-3	83	1966	3439	-1473	2
E	OV-3	84	2705	3878	-1173	2
E	OV-3	85	4002	3826	176	1
E	OV-3	86	3605	3328	277	2
E	OV-3	87	3353	3226	127	1
E	OV-3	88	5917	3890	2027	2
E	OV-3	89	4276	3348	928	2
E	OV-3	90	3412	3684	-272	2
E	OV-3	91	4031	3954	77	1
E	OV-3	92	3714	3586	128	1
E	OV-3	93	5680	3654	2026	2
E	OV-4	1	3812	3838	-26	1
E	OV-4	2	5120	3392	1728	2
E	OV-4	3	4709	3780	929	2
E	OV-4	4	3625	3796	-171	1
E	OV-4	5	4036	3908	128	2
E	OV-4	6	2823	3194	-371	1
E	OV-4	7	3960	3332	628	2
E	OV-4	8	4144	3766	378	2
E	OV-4	9	4401	3274	1127	2
E	OV-4	10	3628	3550	78	1
E	OV-4	11	3102	3474	-372	2
E	OV-4	12	3654	3626	28	1
E	OV-4	13	3790	3362	428	2
E	OV-4	14	1738	3510	-1772	2
E	OV-4	15	4177	3950	227	1
E	OV-4	16	3443	3914	-471	2
E	OV-4	17	3809	3632	177	1
E	OV-4	18	2542	3714	-1172	2
E	OV-4	19	2916	3138	-222	2
E	OV-4	20	2431	3604	-1173	2
E	OV-4	21	3642	3014	628	2
E	OV-4	22	3668	3240	428	2
E	OV-4	23	1662	3134	-1472	2
E	OV-4	24	3830	3802	28	1
E	OV-4	25	3532	3154	378	2
E	OV-4	26	3526	3398	128	1
E	OV-4	27	2753	3126	-373	2
E	OV-4	28	3834	3106	728	2
E	OV-4	29	3723	3996	-273	2
E	OV-4	30	3643	3216	427	2
E	OV-4	31	5538	3510	2028	2
E	OV-4	32	3664	3836	-172	1
E	OV-4	33	3987	3610	377	2
E	OV-4	34	2422	3294	-872	2
E	OV-4	35	3562	3634	-72	1
E	OV-4	36	3049	3522	-473	2
E	OV-4	37	2018	3490	-1472	2
E	OV-4	38	3797	3970	-173	1
E	OV-4	39	3018	3291	-273	2
E	OV-4	40	1997	3768	-1771	2
E	OV-4	41	4002	3524	478	2
E	OV-4	42	2294	3766	-1472	2
E	OV-4	43	3676	3398	278	2
E	OV-4	44	3967	3888	79	1
E	OV-4	45	5009	3280	1729	2
E	OV-4	46	3678	3350	328	2
E	OV-4	47	3732	3804	-72	1
E	OV-4	48	3245	3916	-671	2
E	OV-4	49	2844	3066	-222	2
E	OV-4	50	3475	3946	-471	2
E	OV-4	51	4051	3522	529	2
E	OV-4	52	2812	3084	-272	1
E	OV-4	53	5217	3190	2027	2
E	OV-4	54	3540	3660	-120	1
E	OV-4	55	4067	3888	179	1
E	OV-4	56	5374	3346	2028	2
E	OV-4	57	2941	3062	-121	1
E	OV-4	58	2147	3018	-871	2
E	OV-4	59	3432	3454	-22	1
E	OV-4	60	3240	3060	180	1
E	OV-4	61	2365	3236	-871	2
E	OV-4	62	4196	3968	228	1
E	OV-4	63	4628	3900	728	2
E	OV-4	64	3877	3848	29	1
E	OV-4	65	1493	3264	-1771	2
E	OV-4	66	3413	3536	-123	1
E	OV-4	67	5101	3372	1729	2
E	OV-4	68	4487	3759	728	2
E	OV-4	69	3489	3510	-21	1
E	OV-4	70	3441	3664	-223	2
E	OV-4	71	4957	3528	1429	2
E	OV-4	72	4164	3036	1128	2
E	OV-4	73	3713	3434	279	2
E	OV-4	74	5056	3928	1128	2
E	OV-4	75	4207	3928	279	2
E	OV-4	76	4646	3718	928	2
E	OV-4	77	3761	3282	479	2
E	OV-4	78	3064	3736	-672	2
E	OV-4	79	4264	3636	628	2
E	OV-4	80	3681	3352	329	2
E	OV-4	81	4612	3684	928	2
E	OV-4	82	3241	3162	79	1
E	OV-4	83	4865	3438	1427	2
E	OV-4	84	4207	3878	329	2
E	OV-4	85	3154	3826	-672	2
E	OV-4	86	3457	3328	129	1
E	OV-4	87	3704	3226	478	2
E	OV-4	88	5318	3890	1428	2
E	OV-4	89	3877	3348	529	2
E	OV-4	90	2512	3684	-1172	2
E	OV-4	91	4181	3954	227	1
E	OV-4	92	3514	3586	-72	1
E	OV-4	93	4182	3654	528	2
F	OV-1	1	3809	3838	-29	1
F	OV-1	2	5118	3392	1726	2
F	OV-1	3	4706	3780	926	2
F	OV-1	4	3623	3796	-173	1
F	OV-1	5	4034	3908	126	1
F	OV-1	6	2821	3194	-373	2
F	OV-1	7	3958	3332	626	2
F	OV-1	8	4143	3766	377	2
F	OV-1	9	4401	3274	1127	2
F	OV-1	10	3626	3550	76	1
F	OV-1	11	3100	3474	-374	2
F	OV-1	12	3652	3626	26	1
F	OV-1	13	3788	3362	426	2
F	OV-1	14	1736	3510	-1774	2
F	OV-1	15	4175	3950	225	2
F	OV-1	16	3441	3914	-473	2
F	OV-1	17	3809	3632	177	1
F	OV-1	18	2540	3714	-1174	2
F	OV-1	19	2914	3138	-224	1
F	OV-1	20	2430	3604	-1174	2
F	OV-1	21	3640	3014	626	2
F	OV-1	22	3666	3240	426	2
F	OV-1	23	1661	3134	-1473	2
F	OV-1	24	3827	3802	25	1
F	OV-1	25	3531	3154	377	2
F	OV-1	26	3525	3399	126	1
F	OV-1	27	2752	3126	-374	2
F	OV-1	28	3833	3106	727	2
F	OV-1	29	3722	3996	-274	1
F	OV-1	30	3642	3216	426	2
F	OV-1	31	5536	3510	2026	2
F	OV-1	32	3663	3836	-173	1
F	OV-1	33	3987	3610	377	2
F	OV-1	34
F	OV-1	35
F	OV-1	36	3048	3522	-474	2
F	OV-1	37	2016	3490	-1474	2
F	OV-1	38	3797	3971	-174	1
F	OV-1	39	3016	3290	-274	2
F	OV-1	40	1994	3768	-1774	2
F	OV-1	41	4000	3524	476	2
F	OV-1	42	2293	3766	-1473	2
F	OV-1	43	3674	3398	276	2
F	OV-1	44	3965	3888	77	1
F	OV-1	45	5007	3280	1727	2
F	OV-1	46	3677	3351	326	2
F	OV-1	47	3730	3804	-74	1
F	OV-1	48	3243	3916	-673	2
F	OV-1	49	2844	3066	-222	1
F	OV-1	50	3473	3946	-473	2
F	OV-1	51	4049	3522	527	2
F	OV-1	52	2811	3084	-273	2
F	OV-1	53	5217	3190	2027	2
F	OV-1	54	3537	3660	-123	1
F	OV-1	55	4065	3888	177	2
F	OV-1	56	5373	3346	2027	2
F	OV-1	57	2939	3062	-123	1
F	OV-1	58	2145	3018	-873	2
F	OV-1	59	3430	3454	-24	1
F	OV-1	60	3237	3060	177	2
F	OV-1	61	2363	3236	-873	2
F	OV-1	62	4195	3968	227	2
F	OV-1	63	4627	3900	727	2
F	OV-1	64	3874	3848	26	1
F	OV-1	65	1491	3264	-1773	2
F	OV-1	66	3413	3536	-123	1
F	OV-1	67	5098	3372	1726	2
F	OV-1	68	4485	3758	727	2
F	OV-1	69	3487	3510	-23	1
F	OV-1	70	3440	3664	-224	2
F	OV-1	71	4955	3528	1427	2
F	OV-1	72	4161	3036	1125	2
F	OV-1	73	3710	3434	276	2
F	OV-1	74	5055	3928	1127	2
F	OV-1	75	4204	3928	276	2
F	OV-1	76	4644	3718	926	2
F	OV-1	77	3759	3282	477	2
F	OV-1	78	3063	3736	-673	2
F	OV-1	79	4263	3637	626	2
F	OV-1	80	3678	3352	326	2
F	OV-1	81	4611	3684	927	2
F	OV-1	82	3238	3162	76	1
F	OV-1	83	4864	3438	1426	2
F	OV-1	84	4204	3878	326	2
F	OV-1	85	3153	3826	-673	2
F	OV-1	86	3455	3328	127	1
F	OV-1	87	3702	3226	476	2
F	OV-1	88	5316	3890	1426	2
F	OV-1	89	3874	3348	526	2
F	OV-1	90	2511	3685	-1174	2
F	OV-1	91	4181	3955	226	2
F	OV-1	92	3512	3586	-74	1
F	OV-1	93	4180	3654	526	2
F	OV-2	1	4962	3838	1124	2
F	OV-2	2	3569	3392	177	1
F	OV-2	3	4257	3780	477	2
F	OV-2	4	2324	3796	-1472	2
F	OV-2	5	3684	3908	-224	2
F	OV-2	6	3921	3194	727	2
F	OV-2	7	3109	3332	-223	2
F	OV-2	8	4893	3767	1126	2
F	OV-2	9	3501	3274	227	1
F	OV-2	10	2377	3550	-1173	2
F	OV-2	11	3751	3474	277	2
F	OV-2	12	2953	3626	-673	2
F	OV-2	13	3838	3362	476	2
F	OV-2	14	3487	3510	-23	1
F	OV-2	15	5676	3950	1726	2
F	OV-2	16	2741	3914	-1173	2
F	OV-2	17	3909	3632	277	2
F	OV-2	18	3241	3714	-473	2
F	OV-2	19	3315	3138	177	2
F	OV-2	20	3231	3604	-373	2
F	OV-2	21	2890	3014	-124	1
F	OV-2	22	4166	3240	926	2
F	OV-2	23	3611	3134	477	2
F	OV-2	24	4178	3802	376	2
F	OV-2	25	1381	3154	-1773	2
F	OV-2	26	4024	3398	626	2
F	OV-2	27	3303	3127	176	1
F	OV-2	28	2434	3106	-672	2
F	OV-2	29	4322	3996	326	2
F	OV-2	30	2942	3216	-274	2
F	OV-2	31	2036	3510	-1474	2
F	OV-2	32	4112	3836	276	2
F	OV-2	33	3686	3610	76	1
F	OV-2	34	4420	3294	1126	2
F	OV-2	35	3461	3634	-173	2
F	OV-2	36	2849	3523	-674	2
F	OV-2	37	3316	3490	-174	1
F	OV-2	38	3696	3970	-274	2
F	OV-2	39	3217	3290	-73	1
F	OV-2	40	1995	3768	-1773	2
F	OV-2	41	3600	3524	76	1
F	OV-2	42	4693	3767	926	2
F	OV-2	43	3624	3398	226	2
F	OV-2	44	5614	3888	1726	2
F	OV-2	45	3608	3280	328	2
F	OV-2	46	2877	3350	-473	2
[truncated: 1,721 more rows]

## Sheet: visual-gustatory
Participant	Session	Trial	Time point of visual stimulus onset (ms)	Time point of gustatory stimulus onset (ms)	Actual SOA (ms)	Response (1 = "simultaneous", 2 = "successive")
A	VG-1	1
A	VG-1	2	3101	2582.95	518.051	1
A	VG-1	3	4070	2977.92	1092.08	2
A	VG-1	4	2954	3073.2	-119.203	1
A	VG-1	5	3238	3093.29	144.712	1
A	VG-1	6	5073	3080.63	1992.37	2
A	VG-1	7	3680	3128.32	551.678	2
A	VG-1	8	3000	3087.81	-87.8136	1
A	VG-1	9	3258	3070.12	187.881	1
A	VG-1	10	3754	3140.83	613.169	2
A	VG-1	11	2686	3146.78	-460.78	1
A	VG-1	12	2800	3154.88	-354.881	1
A	VG-1	13	3230	3165.49	64.5085	1
A	VG-1	14	2198	3150	-952	2
A	VG-1	15	2896	3161.88	-265.881	1
A	VG-1	16	3986	3161.2	824.797	2
A	VG-1	17	1286	3187.69	-1901.69	2
A	VG-1	18	3536	3169.05	366.949	1
A	VG-1	19	2846	3185.88	-339.881	1
A	VG-1	20	4506	3201.97	1304.03	2
A	VG-1	21	3820	3195.2	624.797	2
A	VG-1	22	3062	3176.41	-114.407	1
A	VG-1	23	3110	3197.32	-87.322	1
A	VG-1	24	3714	3182.98	531.017	2
A	VG-1	25	2428	3227.8	-799.797	2
A	VG-1	26	3514	3170.36	343.644	1
A	VG-1	27	3210	3214.88	-4.88136	1
A	VG-1	28	2954	3188.76	-234.763	1
A	VG-1	29	2608	3197.1	-589.102	2
A	VG-1	30	1840	3208.88	-1368.88	2
A	VG-1	31	3368	3221.56	146.441	1
A	VG-1	32	2325	3260	-935	2
A	VG-1	33	3192	3307.71	-115.712	1
A	VG-1	34	3598	3320.08	277.915	1
A	VG-1	35	4648	3275.71	1372.29	2
A	VG-1	36	2862	3222.92	-360.915	1
A	VG-1	37	5083	3202.64	1880.36	2
A	VG-1	38	3948	3201.15	746.847	2
A	VG-1	39	3318	3219	99	1
A	VG-1	40	3090	3265.56	-175.559	1
A	VG-1	41	3743	3267.8	475.203	2
A	VG-1	42	3032	3208.37	-176.373	1
A	VG-1	43	3330	3223.41	106.593	1
A	VG-1	44	1568	3218.12	-1650.12	2
A	VG-1	45	3686	3270.12	415.881	1
A	VG-1	46	1706	3188.8	-1482.8	2
A	VG-1	47	3206	3237.36	-31.3559	1
A	VG-1	48	3560	3273.44	286.559	1
A	VG-1	49	4604	3239.73	1364.27	2
A	VG-1	50	3538	3204.9	333.102	1
A	VG-1	51	2918	3202.03	-284.034	1
A	VG-1	52	3482	3187.56	294.441	1
A	VG-1	53	4265	3187.37	1077.63	2
A	VG-1	54	1978	3194.8	-1216.8	2
A	VG-1	55	3674	3206.37	467.627	2
A	VG-1	56	3054	3176.69	-122.695	1
A	VG-1	57	2674	3199.07	-525.068	2
A	VG-1	58	2662	3195.03	-533.034	1
A	VG-1	59	3314	3183.86	130.136	1
A	VG-1	60	3526	3189.15	336.847	1
A	VG-1	61	3066	3193.27	-127.271	1
A	VG-1	62	2262	3181.54	-919.542	2
A	VG-1	63	3210	3202.95	7.05085	1
A	VG-1	64	2842	3251.12	-409.119	1
A	VG-1	65	2450	3212.24	-762.237	1
A	VG-1	66	3576	3190.83	385.169	1
A	VG-1	67	1342	3166.36	-1824.36	2
A	VG-1	68	3368	3175.71	192.288	1
A	VG-1	69	1603	3226.9	-1623.9	2
A	VG-1	70	3172	3165.32	6.67797	1
A	VG-1	71	2604	3145.8	-541.797	2
A	VG-1	72	3562	3123.8	438.203	1
A	VG-1	73	1912	3162.03	-1250.03	2
A	VG-1	74	1592	3125.8	-1533.8	2
A	VG-1	75	3602	3118.68	483.322	2
A	VG-1	76	4800	3114.88	1685.12	2
A	VG-1	77	4012	3117.39	894.61	2
A	VG-1	78	3100	3122.03	-22.0339	1
A	VG-1	79	3150	3119.83	30.1695	1
A	VG-1	80	3438	3107.27	330.729	1
A	VG-1	81	5150	3104.58	2045.42	2
A	VG-1	82	2748	3171.42	-423.424	1
A	VG-1	83	3452	3093.39	358.61	1
A	VG-1	84	4842	3066.83	1775.17	2
A	VG-1	85	2310	3109.56	-799.559	2
A	VG-1	86	3280	3093.24	186.763	2
A	VG-1	87	3358	3091.88	266.119	1
A	VG-1	88	4952	3090.68	1861.32	2
A	VG-1	89	3048	3113.71	-65.7119	1
A	VG-1	90	4336	3066.59	1269.41	2
A	VG-1	91	3034	3071.47	-37.4746	1
A	VG-1	92	3626	3080.19	545.814	2
A	VG-1	93	3910	3070.98	839.017	2
A	VG-2	1	3552	3044.73	507.271	2
A	VG-2	2	2784	3072.78	-288.78	1
A	VG-2	3	3042	3274.81	-232.814	1
A	VG-2	4	1098	3162.53	-2064.53	2
A	VG-2	5	2354	3219.37	-865.373	2
A	VG-2	6	3318	3297.37	20.6271	1
A	VG-2	7	2362	3298.97	-936.966	2
A	VG-2	8	3696	3200.73	495.271	2
A	VG-2	9	2790	3127.17	-337.169	1
A	VG-2	10	1739	3410.19	-1671.19	2
A	VG-2	11	3204	3243.08	-39.0847	1
A	VG-2	12	2186	3236.54	-1050.54	2
A	VG-2	13	3366	3257.81	108.186	1
A	VG-2	14	2860	3304.49	-444.492	1
A	VG-2	15	4696	3164.37	1531.63	2
A	VG-2	16	1782	3284.61	-1502.61	2
A	VG-2	17	3228	3214.81	13.1864	1
A	VG-2	18	2186	2846.88	-660.881	2
A	VG-2	19	3166	3114.32	51.678	1
A	VG-2	20	2614	3181.08	-567.085	2
A	VG-2	21	2898	3171.64	-273.644	1
A	VG-2	22	3920	3223.05	696.949	2
A	VG-2	23	3438	3120	318	2
A	VG-2	24	3514	3165.64	348.356	2
A	VG-2	25	1358	3194.53	-1836.53	2
A	VG-2	26	3719	3109.61	609.39	2
A	VG-2	27	3270	3091.17	178.831	1
A	VG-2	28	2464	3124.95	-660.949	2
A	VG-2	29	2978	2697.85	280.153	2
A	VG-2	30	2828	3162.37	-334.373	1
A	VG-2	31	1624	3144.25	-1520.25	2
A	VG-2	32	3360	3112.17	247.831	1
A	VG-2	33	3204	3120.59	83.4068	1
A	VG-2	34	4210	3169.73	1040.27	2
A	VG-2	35	2922	3177.05	-255.051	1
A	VG-2	36	2008	2704.81	-696.814	2
A	VG-2	37	2932	3147.49	-215.492	1
A	VG-2	38	2846	3072.49	-226.492	1
A	VG-2	39	3008	3171.2	-163.203	1
A	VG-2	40	1326	3110.25	-1784.25	2
A	VG-2	41	3010	3025.49	-15.4915	1
A	VG-2	42	4060	3101.53	958.475	2
A	VG-2	43	3318	3129.05	188.949	1
A	VG-2	44	4828	3090.81	1737.19	2
A	VG-2	45	3376	2921.93	454.068	2
A	VG-2	46	2656	3160.56	-504.559	1
A	VG-2	47	3502	3108.73	393.271	1
A	VG-2	48	5117	3030.17	2086.83	2
A	VG-2	49	3008	3046.93	-38.9322	2
A	VG-2	50	2272	3099.64	-827.644	2
A	VG-2	51	3634	3089.76	544.237	2
A	VG-2	52	2746	3108.61	-362.61	1
A	VG-2	53	2974	3088.85	-114.847	1
A	VG-2	54	2838	3079.73	-241.729	1
A	VG-2	55	4832	3131.73	1700.27	2
A	VG-2	56	3204	3124.46	79.5424	1
A	VG-2	57	3548	3061.53	486.475	2
A	VG-2	58	2194	3077.2	-883.203	2
A	VG-2	59	3278	3059.49	218.508	1
A	VG-2	60	4512	3104.97	1407.03	2
A	VG-2	61	2744	2620.14	123.864	1
A	VG-2	62	2800	3049.81	-249.814	1
A	VG-2	63	3734	2979.69	754.305	2
A	VG-2	64	3143	3056.41	86.5932	1
A	VG-2	65	2566	3025.97	-459.966	2
A	VG-2	66	1862	3017.73	-1155.73	2
A	VG-2	67	3002	3043.17	-41.1695	1
A	VG-2	68	2922	3050.25	-128.254	1
A	VG-2	69	3448	3012.61	435.39	2
A	VG-2	70	4040	2614.75	1425.25	2
A	VG-2	71	2190	3032.69	-842.695	2
A	VG-2	72	3402	2981.41	420.593	2
A	VG-2	73	2702	3051.29	-349.288	1
A	VG-2	74	3040	3000.64	39.3559	2
A	VG-2	75	2946	3041.81	-95.8136	1
A	VG-2	76	1578	3009.05	-1431.05	2
A	VG-2	77	3050	3015.05	34.9492	1
A	VG-2	78	5110	3021.05	2088.95	2
A	VG-2	79	3156	3009.05	146.949	2
A	VG-2	80	3482	2988.46	493.542	2
A	VG-2	81	4396	2997.49	1398.51	2
A	VG-2	82	3046	2997.53	48.4746	1
A	VG-2	83	2795	2992.61	-197.61	1
A	VG-2	84	1200	2966.17	-1766.17	2
A	VG-2	85	3386	2957.08	428.915	2
A	VG-2	86	3738	3010.29	727.712	2
A	VG-2	87	2982	3002.05	-20.0508	1
A	VG-2	88	5028	2994.61	2033.39	2
A	VG-2	89	3450	2543.02	906.983	2
A	VG-2	90	3300	3002.81	297.186	1
A	VG-2	91	3614	2973.93	640.068	2
A	VG-2	92	3482	2967.93	514.068	2
A	VG-2	93	3878	2976.93	901.068	2
A	VG-3	1
A	VG-3	2	1490	3020.86	-1530.86	2
A	VG-3	3	3204	3239.02	-35.0169	1
A	VG-3	4	2630	3161.86	-531.864	1
A	VG-3	5	3396	3209.78	186.22	1
A	VG-3	6	2894	3157.34	-263.339	1
A	VG-3	7	5012	3152.75	1859.25	2
A	VG-3	8	4694	3086.78	1607.22	2
A	VG-3	9	2910	3257.34	-347.339	1
A	VG-3	10	3054	3176.98	-122.983	1
A	VG-3	11	3800	3128.1	671.898	2
A	VG-3	12	2370	3247.78	-877.78	2
A	VG-3	13	2961	3208.69	-247.695	1
A	VG-3	14	3508	3151.14	356.864	2
A	VG-3	15	2568	3232.34	-664.339	2
A	VG-3	16	2808	3136.34	-328.339	1
A	VG-3	17	3002	3217.02	-215.017	1
A	VG-3	18	3150	3169.02	-19.0169	1
A	VG-3	19	5267	3232.66	2034.34	2
A	VG-3	20	3052	3258.22	-206.22	1
A	VG-3	21	3616	3095.46	520.542	2
A	VG-3	22	4966	3196.14	1769.86	2
A	VG-3	23	1218	3163.69	-1945.69	2
A	VG-3	24	3324	3140.46	183.542	1
A	VG-3	25	3662	3282.22	379.78	2
A	VG-3	26	2930	3334.02	-404.017	1
A	VG-3	27	3022	3148.61	-126.61	1
A	VG-3	28	3588	3043.46	544.542	2
A	VG-3	29	4207	3131.34	1075.66	2
A	VG-3	30	3468	3166.29	301.712	1
A	VG-3	31	2616	3251.14	-635.136	2
A	VG-3	32	3806	3117.97	688.034	2
A	VG-3	33	1900	3121.63	-1221.63	2
A	VG-3	34	2860	3124.29	-264.288	1
A	VG-3	35	3162	3150.78	11.2203	1
A	VG-3	36	3354	3130.75	223.254	1
A	VG-3	37	1888	3099.95	-1211.95	2
A	VG-3	38	3074	3203.27	-129.271	1
A	VG-3	39	1600	3181.12	-1581.12	2
A	VG-3	40	2762	3204.49	-442.492	2
A	VG-3	41	2652	3167.36	-515.356	2
A	VG-3	42	3954	3201.53	752.475	2
A	VG-3	43	3118	3164.03	-46.0339	1
A	VG-3	44	2450	3251.12	-801.119	2
A	VG-3	45	3548	3292.42	255.576	1
A	VG-3	46	3380	3236.15	143.847	1
A	VG-3	47	4660	3126.12	1533.88	2
A	VG-3	48	3992	3165.83	826.169	2
A	VG-3	49	3148	3118.56	29.4407	1
A	VG-3	50	3046	3208.75	-162.746	1
A	VG-3	51	3948	3067.83	880.169	2
A	VG-3	52	3414	3178.68	235.322	1
A	VG-3	53	3938	3052.71	885.288	2
A	VG-3	54	4606	3167.19	1438.81	2
A	VG-3	55	3592	3151.86	440.136	2
A	VG-3	56	3250	3212.95	37.0508	1
A	VG-3	57	1240	3074.03	-1834.03	2
A	VG-3	58	2402	3185.59	-783.593	2
A	VG-3	59	3680	3051.42	628.576	2
A	VG-3	60	3576	3091.54	484.458	2
A	VG-3	61	2978	3057.31	-79.3051	1
A	VG-3	62	1550	3162.66	-1612.66	2
A	VG-3	63	2686	3034.75	-348.746	2
A	VG-3	64	1853	3116.07	-1263.07	2
A	VG-3	65	2824	3015.42	-191.424	1
A	VG-3	66	4126	3116.78	1009.22	2
A	VG-3	67	3500	3088.59	411.407	2
A	VG-3	68	2100	3081.63	-981.627	2
A	VG-3	69	2484	3019.46	-535.458	2
A	VG-3	70	3258	3187.25	70.7458	1
A	VG-3	71	3296	3028.42	267.576	1
A	VG-3	72	4244	3197.47	1046.53	2
A	VG-3	73	3300	3048.22	251.78	2
A	VG-3	74	2411	3162.27	-751.271	2
A	VG-3	75	3034	2993.71	40.2881	1
A	VG-3	76	4998	3088.88	1909.12	2
A	VG-3	77	2668	3136.68	-468.678	1
A	VG-3	78	2904	3052.86	-148.864	1
A	VG-3	79	1348	3135.71	-1787.71	2
A	VG-3	80	2762	3063.03	-301.034	2
A	VG-3	81	3272	3179.63	92.3729	1
A	VG-3	82	4208	3055.29	1152.71	2
A	VG-3	83	3532	3125.93	406.068	2
A	VG-3	84	1956	3053.85	-1097.85	2
A	VG-3	85	3388	3238.44	149.559	1
A	VG-3	86	3208	3056.76	151.237	1
A	VG-3	87	2552	3229.73	-677.729	2
A	VG-3	88	3115	3064.76	50.2373	1
A	VG-3	89	3772	3254.85	517.153	2
A	VG-3	90	2850	3207.76	-357.763	1
A	VG-3	91	1304	3383.29	-2079.29	2
A	VG-3	92	2782	3299.14	-517.136	2
A	VG-3	93	3176	3530.54	-354.542	2
A	VG-4	1	3988	3144.49	843.508	2
A	VG-4	2	3072	3238.29	-166.288	1
A	VG-4	3	3462	3182.53	279.475	2
A	VG-4	4	1532	3170.53	-1638.53	2
A	VG-4	5	2818	3183.88	-365.881	1
A	VG-4	6	3754	3207.44	546.559	2
A	VG-4	7	2793	3186.88	-393.881	1
A	VG-4	8	4152	3200.12	951.881	2
A	VG-4	9	3500	3165.44	334.559	2
A	VG-4	10	2094	3180.24	-1086.24	2
A	VG-4	11	3298	3187.76	110.237	1
A	VG-4	12	2414	3152.44	-738.441	2
A	VG-4	13	3568	3191.88	376.119	1
A	VG-4	14	3058	3144.8	-86.7966	1
A	VG-4	15	4814	3179.32	1634.68	2
A	VG-4	16	1914	3149	-1235	2
A	VG-4	17	3368	3140.56	227.441	1
A	VG-4	18	2626	3178.88	-552.881	2
A	VG-4	19	3480	3161.32	318.678	2
A	VG-4	20	2926	3143	-217	1
A	VG-4	21	2862	3150.36	-288.356	1
A	VG-4	22	4126	3204.47	921.525	2
A	VG-4	23	3476	3235.44	240.559	1
A	VG-4	24	3364	3130.88	233.119	2
A	VG-4	25	1242	3123.85	-1881.85	2
A	VG-4	26	3640	3161.41	478.593	2
A	VG-4	27	3212	3159.29	52.7119	1
A	VG-4	28	2572	3157.63	-585.627	2
A	VG-4	29	3590	3196.69	393.305	2
A	VG-4	30	2756	3112.54	-356.542	1
A	VG-4	31	1756	3121.02	-1365.02	2
A	VG-4	32	3532	3212.66	319.339	2
A	VG-4	33	3221	3199.75	21.2542	1
A	VG-4	34	4044	3164.51	879.492	2
A	VG-4	35
A	VG-4	36	2468	3189.92	-721.915	2
A	VG-4	37
A	VG-4	38	2678	3150.22	-472.22	2
A	VG-4	39	2844	3163.1	-319.102	1
A	VG-4	40	1160	3136.78	-1976.78	2
A	VG-4	41	3014	3153.9	-139.898	1
A	VG-4	42	3854	3129.78	724.22	1
A	VG-4	43	3372	3182.51	189.492	1
A	VG-4	44	4672	3157.34	1514.66	2
A	VG-4	45	3268	3172.75	95.2542	1
A	VG-4	46	2530	3102.69	-572.695	2
A	VG-4	47	3606	3105.14	500.864	2
A	VG-4	48	5268	3197.86	2070.14	2
A	VG-4	49	3156	3040.81	115.186	1
A	VG-4	50	2022	3182.69	-1160.69	2
A	VG-4	51	3586	3098.42	487.576	2
A	VG-4	52	2724	3245.98	-521.983	2
A	VG-4	53	2938	3074.75	-136.746	1
A	VG-4	54	2596	3084.22	-488.22	2
A	VG-4	55	4772	3177.83	1594.17	2
A	VG-4	56	3172	3024.07	147.932	1
A	VG-4	57	3198	3155.86	42.1356	2
A	VG-4	58	2072	3129.86	-1057.86	2
A	VG-4	59	3204	3047.69	156.305	2
A	VG-4	60	4396	3036.61	1359.39	2
A	VG-4	61	3050	3102.42	-52.4237	1
A	VG-4	62	2774	3044.07	-270.068	1
A	VG-4	63	3758	3072.85	685.153	2
A	VG-4	64	3084	3116.81	-32.8136	1
A	VG-4	65	2346	3112.73	-766.729	2
A	VG-4	66	1840	3093.59	-1253.59	2
A	VG-4	67	2990	3132.61	-142.61	1
A	VG-4	68	2876	3164.42	-288.424	1
A	VG-4	69	3250	3118.22	131.78	2
A	VG-4	70	4408	3028.07	1379.93	2
A	VG-4	71	2128	3152.75	-1024.75	2
A	VG-4	72	3364	3062.98	301.017	2
A	VG-4	73	2636	3107.64	-471.644	1
A	VG-4	74	2982	3144.29	-162.288	1
A	VG-4	75	2942	3095.41	-153.407	1
A	VG-4	76	1500	3026.93	-1526.93	2
A	VG-4	77	3018	3177.17	-159.169	1
A	VG-4	78	4998	2958.14	2039.86	2
A	VG-4	79	3091	3102.42	-11.4237	1
A	VG-4	80	3520	3059.76	460.237	2
A	VG-4	81	4414	3063.2	1350.8	2
A	VG-4	82	3020	3132.2	-112.203	1
A	VG-4	83	2802	3048.08	-246.085	1
A	VG-4	84	1252	3212.34	-1960.34	2
A	VG-4	85	3430	3149.34	280.661	2
A	VG-4	86	3744	3102.92	641.085	2
A	VG-4	87	2850	3207.17	-357.169	1
A	VG-4	88	5152	3160	1992	2
A	VG-4	89	3754	3172	582	2
A	VG-4	90	3460	3233.22	226.78	1
A	VG-4	91	3746	3262.46	483.542	2
A	VG-4	92	3648	3337.39	310.61	2
A	VG-4	93	3874	3455.41	418.593	2
B	VG-1	1	3018	3232.69	-214.695	2
B	VG-1	2	3218	3145.37	72.6271	1
B	VG-1	3	3590	3141.61	448.39	2
B	VG-1	4	1698	3175.49	-1477.49	2
B	VG-1	5	2660	3200.17	-540.169	2
B	VG-1	6	2634	3191.37	-557.373	2
B	VG-1	7	2822	3166.41	-344.407	2
B	VG-1	8	5331	3110.97	2220.03	2
B	VG-1	9	3640	3200.64	439.356	2
B	VG-1	10	4160	3167.29	992.712	2
B	VG-1	11	2818	3210.88	-392.881	2
B	VG-1	12	5260	3161.37	2098.63	2
B	VG-1	13	2752	3048.49	-296.492	1
B	VG-1	14	3710	3177.97	532.034	2
B	VG-1	15	2294	3217.59	-923.593	2
B	VG-1	16	3052	3200.97	-148.966	1
B	VG-1	17	4752	3192.73	1559.27	2
B	VG-1	18	3256	3171.61	84.3898	1
B	VG-1	19	3708	3189.66	518.339	2
B	VG-1	20	2864	3190.08	-326.085	2
B	VG-1	21	3750	3204.08	545.915	2
B	VG-1	22	3296	3192.64	103.356	1
B	VG-1	23	3660	3239.41	420.593	2
B	VG-1	24	3506	3187.49	318.508	2
B	VG-1	25	2004	3215.68	-1211.68	2
B	VG-1	26	2900	3227	-327	1
B	VG-1	27	3344	3169.08	174.915	2
B	VG-1	28	3348	3193.08	154.915	2
B	VG-1	29	4898	3206.88	1691.12	2
B	VG-1	30	4303	3238.25	1064.75	2
B	VG-1	31	2698	3203.98	-505.983	2
B	VG-1	32	3252	3205.08	46.9153	1
B	VG-1	33	3406	3222.85	183.153	2
B	VG-1	34	3798	3199.64	598.356	2
B	VG-1	35	3292	3227.2	64.7966	1
B	VG-1	36	3552	3197	355	2
B	VG-1	37	4598	3207.68	1390.32	2
B	VG-1	38	2310	3208.76	-898.763	2
B	VG-1	39	3646	3213.88	432.119	2
B	VG-1	40	3494	3200.32	293.678	2
B	VG-1	41	1702	3198.2	-1496.2	2
B	VG-1	42	3904	3204.12	699.881	2
B	VG-1	43	3190	3193.88	-3.88136	1
B	VG-1	44	2492	3204.2	-712.203	2
B	VG-1	45	1382	3188.08	-1806.08	2
B	VG-1	46	3100	3226.53	-126.525	1
B	VG-1	47	3068	3217.97	-149.966	2
B	VG-1	48	1696	3206.68	-1510.68	2
B	VG-1	49	3398	3179	219	1
B	VG-1	50	1402	3221.54	-1819.54	2
B	VG-1	51	2696	3244	-548	2
B	VG-1	52	4288	3197	1091	2
B	VG-1	53	2304	3210.97	-906.966	2
B	VG-1	54	3462	3247	215	1
B	VG-1	55	4898	3186.44	1711.56	2
B	VG-1	56	3050	3195.64	-145.644	1
B	VG-1	57	2790	3186.56	-396.559	2
B	VG-1	58	2892	3192.44	-300.441	2
B	VG-1	59	2502	3219.95	-717.949	2
B	VG-1	60	3700	3203.12	496.881	2
B	VG-1	61	3554	3213.44	340.559	2
B	VG-1	62	5186	3178.12	2007.88	2
B	VG-1	63	3596	3220.88	375.119	2
B	VG-1	64	3373	3267.32	105.678	1
B	VG-1	65	2021	3239.44	-1218.44	2
B	VG-1	66	4090	3210.32	879.678	2
B	VG-1	67	3486	3196.88	289.119	2
B	VG-1	68	3005	3228.44	-223.441	1
B	VG-1	69	4286	3868.2	417.797	2
B	VG-1	70	3143	3220.44	-77.4407	1
B	VG-1	71	3598	3219.32	378.678	2
B	VG-1	72	2288	3206.2	-918.203	2
B	VG-1	73	3140	3198.08	-58.0847	1
B	VG-1	74	2974	3237.61	-263.61	1
B	VG-1	75	3782	3187.2	594.797	2
B	VG-1	76	2690	3259.14	-569.136	2
B	VG-1	77	3460	3222.73	237.271	1
B	VG-1	78	3998	3246.81	751.186	2
B	VG-1	79	3308	3211.53	96.4746	1
B	VG-1	80	3720	3251.32	468.678	2
B	VG-1	81	3368	3211	157	1
B	VG-1	82	2652	3270.53	-618.525	2
B	VG-1	83	3913	3252.05	660.949	2
B	VG-1	84	3014	3241.53	-227.525	2
B	VG-1	85	4528	3259.37	1268.63	2
B	VG-1	86	2746	3224.08	-478.085	1
B	VG-1	87	3379	3262.53	116.475	1
B	VG-1	88	4536	3243.56	1292.44	2
B	VG-1	89	1340	3259.49	-1919.49	2
B	VG-1	90	2982	3250.25	-268.254	1
B	VG-1	91	3016	3287.53	-271.525	2
B	VG-1	92	1384	3186.25	-1802.25	2
B	VG-1	93	2626	3280.85	-654.847	2
B	VG-2	1	3204	3281.05	-77.0508	1
B	VG-2	2	4872	3105.08	1766.92	2
B	VG-2	3	4118	3186.93	931.068	2
B	VG-2	4	3032	3232.85	-200.847	1
B	VG-2	5	3346	3248.97	97.0339	2
B	VG-2	6	2754	3276.41	-522.407	2
B	VG-2	7	3740	3282.29	457.712	2
B	VG-2	8	3480	3240.85	239.153	2
B	VG-2	9	4236	3223.97	1012.03	2
B	VG-2	10	3194	3266.41	-72.4068	1
B	VG-2	11	2736	3232.41	-496.407	2
B	VG-2	12	3112	3209.85	-97.8475	1
B	VG-2	13	2880	3144.41	-264.407	2
B	VG-2	14	1338	3236.17	-1898.17	2
B	VG-2	15	3340	3245.97	94.0339	1
B	VG-2	16	2636	3218.12	-582.119	2
B	VG-2	17	3292	3249.97	42.0339	1
B	VG-2	18	1942	3272.17	-1330.17	2
B	VG-2	19	2900	3285.68	-385.678	2
B	VG-2	20	1932	3235.32	-1303.32	2
B	VG-2	21	3744	3238.88	505.119	2
B	VG-2	22	3534	3207.97	326.034	2
B	VG-2	23	1638	3238.61	-1600.61	2
B	VG-2	24	3140	3256.08	-116.085	1
B	VG-2	25	3494	3242.08	251.915	2
B	VG-2	26	3244	3244.76	-0.762712	1
B	VG-2	27	2744	3264.81	-520.814	2
B	VG-2	28	3416	3132.97	283.034	1
B	VG-2	29	2844	3239.29	-395.288	2
B	VG-2	30	3644	3265.05	378.949	2
B	VG-2	31	5243	3258.05	1984.95	2
B	VG-2	32	3030	3182.12	-152.119	1
B	VG-2	33	3590	3221.64	368.356	2
B	VG-2	34	2330	3239.73	-909.729	2
B	VG-2	35	3142	3248.29	-106.288	1
B	VG-2	36	2736	3215.76	-479.763	2
B	VG-2	37	1744	3250.29	-1506.29	2
B	VG-2	38	2956	3131.53	-175.525	1
B	VG-2	39	2952	3262.85	-310.847	2
B	VG-2	40	1366	3127.53	-1761.53	2
B	VG-2	41	3684	3235.97	448.034	2
B	VG-2	42	1738	3217.76	-1479.76	2
B	VG-2	43	3494	3256.08	237.915	2
B	VG-2	44	3234	3230.41	3.59322	1
B	VG-2	45	4884	3239.2	1644.8	2
B	VG-2	46	3488	3223.2	264.797	2
B	VG-2	47	3092	3214.88	-122.881	1
B	VG-2	48	2490	3243.53	-753.525	2
B	VG-2	49	2944	3223.12	-279.119	2
B	VG-2	50	2692	3241.88	-549.881	2
B	VG-2	51	3694	3240.53	453.475	2
B	VG-2	52	2816	3112.44	-296.441	2
B	VG-2	53	5203	3270.44	1932.56	2
B	VG-2	54	2964	3144.64	-180.644	1
B	VG-2	55	3344	3267.95	76.0508	1
B	VG-2	56	4551	3115.08	1435.92	2
B	VG-2	57	3030	3215.73	-185.729	2
B	VG-2	58	2286	3226.32	-940.322	2
B	VG-2	59	3150	3279.88	-129.881	1
B	VG-2	60	3348	3252	96	2
B	VG-2	61	2290	3242.32	-952.322	2
B	VG-2	62	3388	3199.12	188.881	2
B	VG-2	63	3907	3275.53	631.475	2
B	VG-2	64	3196	3212	-16	1
B	VG-2	65	1390	3216.44	-1826.44	2
B	VG-2	66	3046	3249.32	-203.322	1
B	VG-2	67	4894	3208.12	1685.88	2
B	VG-2	68	3858	3206.08	651.915	2
B	VG-2	69	2768	3211.88	-443.881	1
B	VG-2	70	2916	3127.97	-211.966	1
B	VG-2	71	4620	3183.08	1436.92	2
B	VG-2	72	4350	3251.08	1098.92	2
B	VG-2	73	3428	3146.41	281.593	2
B	VG-2	74	4338	3217.76	1120.24	2
B	VG-2	75	3486	3204.56	281.441	2
B	VG-2	76	4136	3172.44	963.559	2
B	VG-2	77	3700	3238.2	461.797	2
B	VG-2	78	2550	3232.12	-682.119	2
B	VG-2	79	3844	3216.8	627.203	2
B	VG-2	80	3534	3221.93	312.068	2
B	VG-2	81	4148	3225.61	922.39	2
B	VG-2	82	3286	3189.12	96.8814	1
B	VG-2	83	4642	3220.24	1421.76	2
B	VG-2	84	3548	3233.73	314.271	2
B	VG-2	85	2530	3160.68	-630.678	2
B	VG-2	86	3340	3233.49	106.508	1
B	VG-2	87	3592	3225.85	366.153	2
B	VG-2	88	4546	3255.56	1290.44	2
B	VG-2	89	3644	3203.08	440.915	2
B	VG-2	90	1936	3215.17	-1279.17	2
B	VG-2	91	3338	3240.41	97.5932	1
B	VG-2	92	3034	3198.73	-164.729	1
B	VG-2	93	3640	3217.29	422.712	2
B	VG-3	1	1957	3119.68	-1162.68	2
B	VG-3	2	2744	3293.24	-549.237	1
B	VG-3	3	2884	3345.76	-461.763	1
B	VG-3	4	3324	3063.83	260.169	2
B	VG-3	5	3534	3014.36	519.644	2
B	VG-3	6	4066	2918.59	1147.41	2
B	VG-3	7	3161	3128.03	32.9661	1
B	VG-3	8	2140	3137.92	-997.915	2
B	VG-3	9	2876	3036.47	-160.475	2
B	VG-3	10	1128	2811.36	-1683.36	2
B	VG-3	11	3210	2950	260	2
B	VG-3	12	2598	3101.56	-503.559	2
B	VG-3	13	1164	2982.92	-1818.92	2
B	VG-3	14
B	VG-3	15
B	VG-3	16
B	VG-3	17	2864	3031.8	-167.797	1
B	VG-3	18	3226	3067.36	158.644	2
B	VG-3	19	3506	2884.56	621.441	2
B	VG-3	20	2953	3124.97	-171.966	2
B	VG-3	21	3446	3221.08	224.915	2
B	VG-3	22	952	3002.08	-2050.08	2
B	VG-3	23	3084	2850.47	233.525	2
B	VG-3	24	2774	3181.12	-407.119	2
B	VG-3	25	4346	3089.2	1256.8	2
B	VG-3	26	3322	3004.08	317.915	2
B	VG-3	27	2684	3106.24	-422.237	2
B	VG-3	28	1802	3015.59	-1213.59	2
B	VG-3	29	3415	3124.05	290.949	2
B	VG-3	30	2462	3255.75	-793.746	2
B	VG-3	31	4448	2898.15	1549.85	2
B	VG-3	32	2902	2964.71	-62.7119	1
B	VG-3	33	2152	2640.29	-488.288	2
B	VG-3	34	2528	2981.47	-453.475	2
B	VG-3	35	2852	3000.56	-148.559	1
B	VG-3	36	2954	2904.83	49.1695	1
B	VG-3	37	2552	2878	-326	2
B	VG-3	38	3558	3289.73	268.271	2
B	VG-3	39	2913	2732.39	180.61	2
B	VG-3	40	2312	2948.47	-636.475	2
B	VG-3	41	3486	3171.8	314.203	2
B	VG-3	42	2746	2874.76	-128.763	1
B	VG-3	43	3584	3038.88	545.119	2
B	VG-3	44	2880	3349.49	-469.492	2
B	VG-3	45	2278	3069.53	-791.525	2
B	VG-3	46	2774	3061.44	-287.441	2
B	VG-3	47	4150	3058.8	1091.2	2
B	VG-3	48	1566	3032.86	-1466.86	2
B	VG-3	49	3092	3184.64	-92.6441	1
B	VG-3	50	2604	3214.32	-610.322	2
B	VG-3	51	3324	3024.59	299.407	2
B	VG-3	52	2096	2886.68	-790.678	2
B	VG-3	53	3378	3008.47	369.525	2
B	VG-3	54	5030	3004.59	2025.41	2
B	VG-3	55	2534	3003.83	-469.831	2
B	VG-3	56	3250	3327.98	-77.9831	1
B	VG-3	57	3280	2923.71	356.288	2
B	VG-3	58	2102	3038.24	-936.237	2
B	VG-3	59	3166	3079.44	86.5593	1
B	VG-3	60	4662	2906.83	1755.17	2
B	VG-3	61	2676	3329.56	-653.559	2
B	VG-3	62	3586	2984.47	601.525	2
B	VG-3	63	3002	3503.61	-501.61	2
B	VG-3	64	3668	2846.8	821.203	2
B	VG-3	65	4278	3014	1264	2
B	VG-3	66	3432	3148.02	283.983	2
B	VG-3	67	4462	3050.03	1411.97	2
B	VG-3	68	3776	2919.03	856.966	2
B	VG-3	69	3094	2865	229	2
B	VG-3	70	3316	2954.76	361.237	2
B	VG-3	71	4580	2890.03	1689.97	2
B	VG-3	72	3056	3023.47	32.5254	1
B	VG-3	73	2728	2944.83	-216.831	2
B	VG-3	74	3252	3205.05	46.9492	1
B	VG-3	75	3734	3049.15	684.847	2
B	VG-3	76	4138	3229.53	908.475	2
B	VG-3	77	3152	3132.68	19.322	1
B	VG-3	78	1596	2931.83	-1335.83	2
B	VG-3	79	2906	3132.29	-226.288	2
B	VG-3	80	3402	3048.56	353.441	2
B	VG-3	81	1602	3096.36	-1494.36	2
B	VG-3	82	1884	2924.24	-1040.24	2
B	VG-3	83	3284	3155.03	128.966	2
B	VG-3	84	2802	2725.44	76.5593	1
B	VG-3	85	3218	3131.03	86.9661	1
B	VG-3	86	5119	3053.92	2065.08	2
B	VG-3	87	4001	3014.2	986.797	2
B	VG-3	88	2808	3182.2	-374.203	2
B	VG-3	89	3124	2746.51	377.492	2
B	VG-3	90	3104	3179.86	-75.8644	1
B	VG-3	91	4998	2988.08	2009.92	1
B	VG-3	92	2624	2882.27	-258.271	2
B	VG-3	93	2128	3106.76	-978.763	2
B	VG-4	1	2954	2987.58	-33.5763	1
B	VG-4	2	3000	3311.53	-311.525	2
B	VG-4	3	4060	3233.05	826.949	2
B	VG-4	4	3039	2843.54	195.458	2
B	VG-4	5	3422	2989.97	432.034	2
B	VG-4	6	5050	3116.24	1933.76	2
B	VG-4	7	3370	3145.46	224.542	2
B	VG-4	8	2834	3044.12	-210.119	2
B	VG-4	9	3248	3121.58	126.424	1
B	VG-4	10	3810	3350.24	459.763	2
B	VG-4	11	2864	3200.64	-336.644	1
B	VG-4	12	2704	3153.8	-449.797	2
B	VG-4	13	3188	3212.15	-24.1525	1
B	VG-4	14	2390	3326.44	-936.441	2
B	VG-4	15	3080	3283.8	-203.797	2
B	VG-4	16	3978	3317.24	660.763	2
B	VG-4	17	1276	3314.24	-2038.24	2
B	VG-4	18	3716	3251.36	464.644	2
B	VG-4	19	2980	3231	-251	2
B	VG-4	20	4670	3186.61	1483.39	2
B	VG-4	21	3966	3297.59	668.407	2
B	VG-4	22	3222	3273.44	-51.4407	1
B	VG-4	23	3067	3404.44	-337.441	2
B	VG-4	24	3772	3287.92	484.085	2
B	VG-4	25	2470	3334.92	-864.915	2
B	VG-4	26	3841	3316.12	524.881	2
B	VG-4	27	3480	3157.53	322.475	2
B	VG-4	28	2906	3199.92	-293.915	2
B	VG-4	29	2876	3222.8	-346.797	2
B	VG-4	30	2030	3198.59	-1168.59	2
B	VG-4	31	3632	3294.03	337.966	2
B	VG-4	32	2380	3298.56	-918.559	2
B	VG-4	33	3156	3244.47	-88.4746	1
B	VG-4	34	3510	3181.15	328.847	2
B	VG-4	35	4640	3139.03	1500.97	2
B	VG-4	36	2998	3257.03	-259.034	2
B	VG-4	37	5052	3289.59	1762.41	2
B	VG-4	38	3978	2751.95	1226.05	2
B	VG-4	39	3392	3240.12	151.881	2
B	VG-4	40	3180	3236.68	-56.678	1
B	VG-4	41	3804	3239.68	564.322	2
B	VG-4	42	2830	3285.47	-455.475	2
B	VG-4	43	3344	3386.47	-42.4746	1
B	VG-4	44	1366	3236.36	-1870.36	2
B	VG-4	45	3677	3265.2	411.797	2
B	VG-4	46	1702	3301.88	-1599.88	2
B	VG-4	47	3146	3269.9	-123.898	1
B	VG-4	48	3583	3300.64	282.356	2
B	VG-4	49	4566	3277.47	1288.53	2
B	VG-4	50	3550	3334.24	215.763	2
B	VG-4	51	2932	3277.15	-345.153	2
B	VG-4	52
B	VG-4	53	4264	3249.15	1014.85	2
B	VG-4	54	1794	3097.64	-1303.64	2
B	VG-4	55	3674	3278.92	395.085	2
B	VG-4	56	3062	3206.56	-144.559	1
B	VG-4	57	2630	3204.59	-574.593	2
B	VG-4	58	2392	2759.53	-367.525	2
B	VG-4	59	3276	3066.59	209.407	2
B	VG-4	60	3546	3345.83	200.169	1
B	VG-4	61	3060	3230.61	-170.61	1
B	VG-4	62	2328	3379.44	-1051.44	2
B	VG-4	63	3098	3240.15	-142.153	1
B	VG-4	64	2900	3307.71	-407.712	2
B	VG-4	65	2502	3300.03	-798.034	2
B	VG-4	66	3634	3263.27	370.729	2
B	VG-4	67	1388	3264.03	-1876.03	2
B	VG-4	68	3424	3249.03	174.966	1
B	VG-4	69	1678	3270	-1592	2
B	VG-4	70	3234	3265.56	-31.5593	1
B	VG-4	71	2696	3272.47	-576.475	2
B	VG-4	72	3636	3270.47	365.525	2
B	VG-4	73	1974	3194	-1220	2
B	VG-4	74	1640	3219.71	-1579.71	2
B	VG-4	75	3644	3153.47	490.525	2
B	VG-4	76	4852	3300.32	1551.68	2
B	VG-4	77	4074	3244.56	829.441	2
B	VG-4	78	3160	3260.14	-100.136	2
B	VG-4	79	3234	3373.36	-139.356	1
B	VG-4	80	3450	3071.92	378.085	2
B	VG-4	81	5114	3048.92	2065.08	2
B	VG-4	82	2810	3423.92	-613.915	2
B	VG-4	83	3468	3270.68	197.322	2
B	VG-4	84	4870	3253.56	1616.44	2
B	VG-4	85	2274	3229.8	-955.797	2
B	VG-4	86	3232	3278	-46	1
B	VG-4	87	3288	3272.92	15.0847	1
B	VG-4	88	4903	3314.47	1588.53	2
B	VG-4	89	2974	3278.03	-304.034	2
B	VG-4	90	4290	3327.15	962.847	2
B	VG-4	91	2976	3211.83	-235.831	2
B	VG-4	92	3528	3033.49	494.508	2
B	VG-4	93	3854	3288.12	565.881	2
C	VG-1	1	3044	3383.71	-339.712	1
C	VG-1	2	4846	3259.92	1586.08	2
C	VG-1	3	4032	3289.59	742.407	2
C	VG-1	4	2930	3260.42	-330.424	1
C	VG-1	5	3248	3260.9	-12.8983	1
C	VG-1	6	2754	3280.22	-526.22	1
C	VG-1	7	3743	3292.66	450.339	2
C	VG-1	8	3498	3221.25	276.746	2
C	VG-1	9	4242	3260.46	981.542	2
C	VG-1	10	3196	3254.69	-58.6949	1
C	VG-1	11	2740	3323.07	-583.068	1
C	VG-1	12	3134	3240.15	-106.153	1
C	VG-1	13	3534	3258.58	275.424	2
C	VG-1	14	1332	3225.22	-1893.22	2
C	VG-1	15	3340	3290.68	49.322	1
C	VG-1	16	2654	3078.34	-424.339	2
C	VG-1	17	3299	3258.36	40.6441	1
C	VG-1	18	1948	3238.9	-1290.9	2
C	VG-1	19	2890	3259.25	-369.254	1
C	VG-1	20	1942	3231.05	-1289.05	2
C	VG-1	21	3876	3532.29	343.712	2
C	VG-1	22	3636	3287.31	348.695	2
C	VG-1	23	1582	3121.53	-1539.53	2
C	VG-1	24	3132	3167.85	-35.8475	1
C	VG-1	25	3504	3221.81	282.186	1
C	VG-1	26	3222	3209.46	12.5424	2
C	VG-1	27	2732	3221.17	-489.169	1
C	VG-1	28	3864	3301.51	562.492	2
C	VG-1	29	2866	3270.93	-404.932	1
C	VG-1	30	3518	3209.32	308.678	2
C	VG-1	31	5140	3234.85	1905.15	2
C	VG-1	32	2942	3235.02	-293.017	1
C	VG-1	33	3510	3281.37	228.627	1
C	VG-1	34	2252	3212.81	-960.814	2
C	VG-1	35	3038	3124.81	-86.8136	1
C	VG-1	36	2652	3250.29	-598.288	1
C	VG-1	37
C	VG-1	38	2960	3205.88	-245.881	1
C	VG-1	39	2860	3268	-408	1
C	VG-1	40	1354	3190.76	-1836.76	2
C	VG-1	41	3608	3198.64	409.356	2
C	VG-1	42	1618	3246.73	-1628.73	2
C	VG-1	43	3418	3215.15	202.847	2
C	VG-1	44
C	VG-1	45	4866	3149.9	1716.1	2
C	VG-1	46	3554	3421.42	132.576	2
C	VG-1	47	3062	3167.51	-105.508	1
C	VG-1	48	2474	3169.14	-695.136	2
C	VG-1	49	2936	3194.58	-258.576	1
C	VG-1	50	2658	3227.19	-569.186	1
C	VG-1	51	3700	3277.25	422.746	2
C	VG-1	52	2624	2413.46	210.542	2
C	VG-1	53	5234	3635.15	1598.85	2
C	VG-1	54	2962	3262.75	-300.746	2
C	VG-1	55	3324	3202.51	121.492	2
C	VG-1	56	5084	3063.1	2020.9	2
C	VG-1	57	2934	3086.95	-152.949	1
C	VG-1	58	2242	3248.71	-1006.71	2
C	VG-1	59	3080	3225.19	-145.186	1
C	VG-1	60	3298	3280.75	17.2542	1
C	VG-1	61	2228	3223.92	-995.915	2
C	VG-1	62
C	VG-1	63	3972	3307.27	664.729	2
C	VG-1	64	3032	2863.78	168.22	1
C	VG-1	65	1382	3285.53	-1903.53	2
C	VG-1	66	3019	3314.54	-295.542	1
C	VG-1	67	4832	3269.14	1562.86	2
C	VG-1	68	3842	3253.19	588.814	2
C	VG-1	69	3088	3312.78	-224.78	1
C	VG-1	70	2890	3229.37	-339.373	1
C	VG-1	71	4543	3265.49	1277.51	2
C	VG-1	72	4244	3217.88	1026.12	2
C	VG-1	73	3392	3263.46	128.542	1
C	VG-1	74	4240	3252.05	987.949	2
C	VG-1	75	3376	3208.53	167.475	2
C	VG-1	76	4038	3177.78	860.22	2
C	VG-1	77	3270	2194.37	1075.63	1
C	VG-1	78	2104	1915.98	188.017	1
C	VG-1	79	3868	3638.71	229.288	1
C	VG-1	80	3553	3296.05	256.949	2
C	VG-1	81	4096	3247.29	848.712	2
C	VG-1	82	3182	3224.37	-42.3729	1
C	VG-1	83	4534	3190.88	1343.12	2
C	VG-1	84	3288	2754.93	533.068	2
C	VG-1	85	2194	2622.58	-428.576	1
C	VG-1	86	3224	3197.61	26.3898	1
C	VG-1	87	3610	3297.42	312.576	2
C	VG-1	88	4534	3257.1	1276.9	2
C	VG-1	89	3642	3257.98	384.017	2
C	VG-1	90	1912	3200.34	-1288.34	2
C	VG-1	91	3334	3216.9	117.102	1
C	VG-1	92	3046	3224.08	-178.085	1
C	VG-1	93	3644	3194.73	449.271	2
C	VG-2	1	4342	3224.05	1117.95	2
C	VG-2	2	3185	3322.34	-137.339	1
C	VG-2	3	3560	3238.34	321.661	2
C	VG-2	4	1856	3270.75	-1414.75	2
C	VG-2	5	2882	3243.14	-361.136	1
C	VG-2	6	3874	3179.73	694.271	2
C	VG-2	7	2934	3247.02	-313.017	1
C	VG-2	8	4492	3214.14	1277.86	2
C	VG-2	9	3184	3149.05	34.9492	1
C	VG-2	10	1824	3292.02	-1468.02	2
C	VG-2	11	3250	3120.29	129.712	1
C	VG-2	12	2310	3242.02	-932.017	2
C	VG-2	13	3442	3041.17	400.831	2
C	VG-2	14	2900	3195.61	-295.61	1
C	VG-2	15	5008	3204.93	1803.07	2
C	VG-2	16	1860	3147.93	-1287.93	2
C	VG-2	17	3188	3122.69	65.3051	1
C	VG-2	18	2606	3186.29	-580.288	1
C	VG-2	19	3486	3312.02	173.983	1
C	VG-2	20	2748	3311.69	-563.695	2
C	VG-2	21	2918	3029.17	-111.169	1
C	VG-2	22	4058	3249.29	808.712	2
C	VG-2	23	3534	3178.93	355.068	2
C	VG-2	24	3446	3074.37	371.627	2
C	VG-2	25	1355	3293.73	-1938.73	2
C	VG-2	26	3660	3269.29	390.712	1
C	VG-2	27	3216	3254.37	-38.3729	1
C	VG-2	28	2498	3175.44	-677.441	2
C	VG-2	29	3404	3173.41	230.593	1
C	VG-2	30	2848	3200.49	-352.492	1
C	VG-2	31	1614	3031.41	-1417.41	2
C	VG-2	32	3408	3172.14	235.864	2
C	VG-2	33	3208	3241.76	-33.7627	1
C	VG-2	34	4240	3349.81	890.186	2
C	VG-2	35	3196	3167.69	28.3051	1
C	VG-2	36	2464	3225.64	-761.644	2
C	VG-2	37	2930	3260.81	-330.814	1
C	VG-2	38	2867	3192.81	-325.814	2
C	VG-2	39	3318	3175.85	142.153	2
C	VG-2	40	1108	3211.12	-2103.12	2
C	VG-2	41	2918	3077.2	-159.203	1
C	VG-2	42	4084	3086.44	997.559	2
C	VG-2	43	3130	3099.49	30.5085	1
C	VG-2	44	4718	3185.25	1532.75	2
C	VG-2	45	3316	3043.41	272.593	1
C	VG-2	46	2732	2966.2	-234.203	1
C	VG-2	47	3407	3097.44	309.559	1
C	VG-2	48	4896	3247.24	1648.76	2
C	VG-2	49	2790	3252.49	-462.492	1
C	VG-2	50	2256	3181.29	-925.288	2
C	VG-2	51	3377	3009.08	367.915	2
C	VG-2	52	2682	3126.02	-444.017	2
C	VG-2	53	2756	3133.73	-377.729	1
C	VG-2	54	2578	3044.14	-466.136	1
C	VG-2	55	4818	3135.49	1682.51	2
C	VG-2	56	3024	3147.73	-123.729	1
C	VG-2	57	3654	3236.17	417.831	2
C	VG-2	58	2332	3131.97	-799.966	2
C	VG-2	59	3244	3343.22	-99.2203	1
C	VG-2	60	4662	3196.73	1465.27	2
C	VG-2	61	3384	3173.05	210.949	2
C	VG-2	62	2800	3059.78	-259.78	1
C	VG-2	63	3658	3038.83	619.169	2
C	VG-2	64	3306	2998.93	307.068	2
C	VG-2	65	2378	3064.93	-686.932	2
C	VG-2	66	1854	3017.58	-1163.58	2
C	VG-2	67	3000	2999.97	0.0338983	1
C	VG-2	68	2742	3126.44	-384.441	1
C	VG-2	69	3484	3093.58	390.424	2
C	VG-2	70	4532	3153.97	1378.03	2
C	VG-2	71	2154	2975.88	-821.881	2
C	VG-2	72	3414	2979.08	434.915	2
C	VG-2	73	2698	3142.08	-444.085	1
C	VG-2	74	3072	3193.61	-121.61	1
C	VG-2	75	2756	3051.73	-295.729	1
C	VG-2	76	1576	3045.73	-1469.73	2
C	VG-2	77	3086	3113.08	-27.0847	1
C	VG-2	78	5100	3072.05	2027.95	2
C	VG-2	79	3224	3192.85	31.1525	1
C	VG-2	80	3628	3209.61	418.39	2
C	VG-2	81	4324	3119.2	1204.8	2
C	VG-2	82	3118	3176.08	-58.0847	1
C	VG-2	83	2700	3116.41	-416.407	1
C	VG-2	84	1310	3097.41	-1787.41	2
C	VG-2	85	3526	3093.73	432.271	2
C	VG-2	86	3826	3137.17	688.831	2
C	VG-2	87	3076	3024.08	51.9153	1
C	VG-2	88	5044	3027.14	2016.86	2
C	VG-2	89	3520	3213.85	306.153	1
C	VG-2	90	3206	3110.41	95.5932	1
C	VG-2	91	3703	3066.61	636.39	2
C	VG-2	92	3388	3075.56	312.441	2
C	VG-2	93	3788	3184.46	603.542	2
C	VG-3	1	2342	2780	-438	1
C	VG-3	2	3130	3172.29	-42.2881	1
C	VG-3	3	4252	3227.81	1024.19	2
C	VG-3	4	2746	3183.93	-437.932	1
C	VG-3	5	3152	3221.54	-69.5424	1
C	VG-3	6	4978	3209.29	1768.71	2
C	VG-3	7	3840	3240.49	599.508	2
C	VG-3	8	3170	3195.41	-25.4068	1
C	VG-3	9	3202	3231.08	-29.0847	1
C	VG-3	10	3566	2942.08	623.915	2
C	VG-3	11	2576	3029.68	-453.678	1
C	VG-3	12	2768	3179.29	-411.288	1
C	VG-3	13	3180	3250.41	-70.4068	1
C	VG-3	14	2360	3176.81	-816.814	2
C	VG-3	15	2864	3220.92	-356.915	1
C	VG-3	16	3930	3200.2	729.797	2
C	VG-3	17	1230	3189.41	-1959.41	2
C	VG-3	18	3724	3190.41	533.593	2
C	VG-3	19	2836	2994.44	-158.441	1
C	VG-3	20	4310	3188.56	1121.44	2
C	VG-3	21	3625	3191.39	433.61	2
C	VG-3	22	3166	3181.88	-15.8814	1
C	VG-3	23	2968	3182.41	-214.407	1
C	VG-3	24	3682	3139.08	542.915	2
C	VG-3	25	2622	3173.05	-551.051	2
C	VG-3	26	3474	3187.08	286.915	2
C	VG-3	27	3174	3146.88	27.1186	1
C	VG-3	28	2782	3022.32	-240.322	1
C	VG-3	29	2696	3209.93	-513.932	2
C	VG-3	30	2124	3176.97	-1052.97	2
C	VG-3	31	3445	3180.17	264.831	2
C	VG-3	32	2236	3032.24	-796.237	2
C	VG-3	33	3400	3170.12	229.881	2
C	VG-3	34	3416	3179.76	236.237	2
C	VG-3	35	4328	3201.44	1126.56	2
C	VG-3	36	2866	3155.24	-289.237	1
C	VG-3	37	4936	3194.53	1741.47	2
C	VG-3	38	3826	3185.8	640.203	2
C	VG-3	39	3166	3166.12	-0.118644	1
C	VG-3	40	2982	3200.2	-218.203	1
C	VG-3	41	3696	3190.88	505.119	2
C	VG-3	42	2948	3190.97	-242.966	1
C	VG-3	43	3238	3189.49	48.5085	1
C	VG-3	44	1148	3026.02	-1878.02	2
C	VG-3	45	3576	3225.85	350.153	1
C	VG-3	46	1920	3191.56	-1271.56	2
C	VG-3	47	3366	3179.08	186.915	1
C	VG-3	48	3620	3021.25	598.746	2
C	VG-3	49	4378	3171.64	1206.36	2
C	VG-3	50	3330	3179.2	150.797	1
C	VG-3	51	2724	3190.73	-466.729	1
C	VG-3	52	3390	3212.64	177.356	1
C	VG-3	53	4411	3161.29	1249.71	2
C	VG-3	54	1914	3187.8	-1273.8	2
C	VG-3	55	3560	3197.53	362.475	2
C	VG-3	56	2992	3173.44	-181.441	1
C	VG-3	57	2584	3180.73	-596.729	2
C	VG-3	58	2566	3173.97	-607.966	2
C	VG-3	59	3110	3007.76	102.237	2
C	VG-3	60	3434	3210.73	223.271	2
C	VG-3	61	2962	3176.32	-214.322	1
C	VG-3	62	2424	3154.32	-730.322	2
C	VG-3	63	2970	3207.73	-237.729	1
C	VG-3	64	2792	3173.08	-381.085	1
C	VG-3	65	2402	3191.53	-789.525	2
C	VG-3	66	3522	3204.2	317.797	2
C	VG-3	67	1506	3172.85	-1666.85	2
C	VG-3	68	3570	3189.44	380.559	2
C	VG-3	69	1450	3188.2	-1738.2	2
C	VG-3	70	2986	3181.41	-195.407	1
C	VG-3	71	2522	3152.32	-630.322	2
C	VG-3	72	3468	3186.53	281.475	2
C	VG-3	73	1833	3169	-1336	2
C	VG-3	74	1532	3159.12	-1627.12	2
C	VG-3	75	3754	3195.32	558.678	2
C	VG-3	76	4957	3182.73	1774.27	2
C	VG-3	77	3940	3204	736	2
C	VG-3	78	3272	3179.2	92.7966	1
C	VG-3	79	3077	3168.2	-91.2034	1
C	VG-3	80	3380	3199.85	180.153	1
C	VG-3	81	5314	3162.8	2151.2	2
C	VG-3	82	2680	3181.64	-501.644	1
C	VG-3	83	3376	3193.41	182.593	2
C	VG-3	84	4786	3179.2	1606.8	2
C	VG-3	85	2170	3156.17	-986.169	2
C	VG-3	86	3140	3183.64	-43.6441	1
C	VG-3	87	3178	3208.53	-30.5254	1
C	VG-3	88	4782	3174.64	1607.36	2
C	VG-3	89	2888	3194.64	-306.644	1
C	VG-3	90	4174	3175.41	998.593	2
C	VG-3	91	3118	3167.97	-49.9661	1
C	VG-3	92	3712	3154.44	557.559	2
C	VG-3	93	3912	3154.08	757.915	2
C	VG-4	1	2912	2878.59	33.4068	1
C	VG-4	2	2914	3017.85	-103.847	1
C	VG-4	3	3404	3248.46	155.542	2
C	VG-4	4	1512	3241.29	-1729.29	2
C	VG-4	5	2806	3186.68	-380.678	2
C	VG-4	6	2734	3280.92	-546.915	1
C	VG-4	7	2878	3236.8	-358.797	1
C	VG-4	8	5228	3303.68	1924.32	2
C	VG-4	9	3726	3252.24	473.763	2
C	VG-4	10	4114	3268.12	845.881	2
C	VG-4	11	3022	3277.56	-255.559	1
C	VG-4	12	5003	3248.24	1754.76	2
C	VG-4	13	2706	3227	-521	1
C	VG-4	14	3678	3254.12	423.881	1
C	VG-4	15	2516	3264.56	-748.559	2
C	VG-4	16	3274	3262.92	11.0847	2
C	VG-4	17	4932	3248.68	1683.32	2
C	VG-4	18	3170	3281.68	-111.678	1
C	VG-4	19	3714	3253.56	460.441	2
C	VG-4	20	3074	3291.32	-217.322	2
C	VG-4	21	3916	3231.19	684.814	2
C	VG-4	22	3228	3263.12	-35.1186	1
C	VG-4	23	3670	3254.03	415.966	2
C	VG-4	24	3524	3273.68	250.322	1
C	VG-4	25	2030	3266.56	-1236.56	2
C	VG-4	26	2916	3226.24	-310.237	1
C	VG-4	27	3372	3241.36	130.644	1
C	VG-4	28	3393	3269.36	123.644	1
C	VG-4	29	4936	3239.56	1696.44	2
C	VG-4	30	4346	3257.36	1088.64	2
C	VG-4	31
C	VG-4	32	2962	3636.88	-674.881	1
C	VG-4	33	3286	3235.68	50.322	1
C	VG-4	34	3598	3038.53	559.475	2
C	VG-4	35	3356	3239.36	116.644	1
C	VG-4	36	3502	3298.92	203.085	1
C	VG-4	37	4238	3139.32	1098.68	2
C	VG-4	38	2278	3263.8	-985.797	2
C	VG-4	39	3636	3237.47	398.525	2
C	VG-4	40	3488	3291.8	196.203	2
C	VG-4	41	1686	3271.47	-1585.47	2
C	VG-4	42	3884	3253.24	630.763	2
C	VG-4	43	3194	3269.03	-75.0339	1
C	VG-4	44	2484	3285.24	-801.237	2
C	VG-4	45	1386	3232.68	-1846.68	2
C	VG-4	46	3084	3233.47	-149.475	1
C	VG-4	47	3046	3276.92	-230.915	1
C	VG-4	48	1674	3224.68	-1550.68	2
C	VG-4	49	3374	3254.24	119.763	1
C	VG-4	50	1385	3244.56	-1859.56	2
C	VG-4	51	2684	3257.03	-573.034	2
C	VG-4	52	4266	3237.36	1028.64	2
C	VG-4	53	2278	3253.56	-975.559	2
C	VG-4	54	3424	3228.47	195.525	1
C	VG-4	55	4872	3236.24	1635.76	2
C	VG-4	56	3040	3275.8	-235.797	1
C	VG-4	57	2780	3198.83	-418.831	1
C	VG-4	58	2878	3259.12	-381.119	1
C	VG-4	59	2472	3235.68	-763.678	2
C	VG-4	60	3594	3399.9	194.102	1
C	VG-4	61	3470	3055.02	414.983	2
C	VG-4	62	5198	3222.71	1975.29	2
C	VG-4	63	3572	3220	352	1
C	VG-4	64	3306	3232.92	73.0847	1
C	VG-4	65	1982	3250.56	-1268.56	2
C	VG-4	66	4090	3234.59	855.407	2
C	VG-4	67	3462	3211.12	250.881	2
C	VG-4	68	2883	3213.83	-330.831	1
C	VG-4	69	4186	3184.47	1001.53	2
C	VG-4	70	3022	3211.47	-189.475	1
C	VG-4	71	3478	3218.03	259.966	1
C	VG-4	72	2174	3213.59	-1039.59	2
C	VG-4	73	3028	3218.47	-190.475	1
C	VG-4	74	2958	3223.15	-265.153	1
C	VG-4	75	3758	3120.86	637.136	1
C	VG-4	76	2742	3223.07	-481.068	2
C	VG-4	77	3486	3135.86	350.136	2
C	VG-4	78	4070	3204.19	865.814	2
C	VG-4	79	3332	3213.27	118.729	1
C	VG-4	80	3738	3210.24	527.763	1
C	VG-4	81	3392	3157	235	1
C	VG-4	82	2866	3195.03	-329.034	1
C	VG-4	83	3822	3275.32	546.678	2
C	VG-4	84
C	VG-4	85	4526	3237.41	1288.59	2
C	VG-4	86	3094	3165.15	-71.1525	1
C	VG-4	87	3394	3218.36	175.644	1
C	VG-4	88	4512	3209.76	1302.24	2
C	VG-4	89	1342	3229.47	-1887.47	2
C	VG-4	90	3254	3250.15	3.84746	1
C	VG-4	91	3030	3206.15	-176.153	1
C	VG-4	92	1912	3248.8	-1336.8	2
C	VG-4	93	2864	3229.03	-365.034	1
D	VG-1	1	4148	2919.53	1228.47	2
D	VG-1	2	2792	3158.17	-366.169	2
D	VG-1	3	3368	2863.08	504.915	2
D	VG-1	4	1515	3066.44	-1551.44	2
D	VG-1	5	2704	3093.17	-389.169	2
D	VG-1	6	3598	3055.37	542.627	2
D	VG-1	7	2750	3025.85	-275.847	2
D	VG-1	8	4062	2971.14	1090.86	2
D	VG-1	9	3200	2980.32	219.678	1
D	VG-1	10	1808	3066.61	-1258.61	2
D	VG-1	11	3260	3111.32	148.678	1
D	VG-1	12	2297	3040.37	-743.373	2
D	VG-1	13	3430	3035.97	394.034	2
D	VG-1	14	2940	3014.17	-74.1695	1
D	VG-1	15	4662	3047.64	1614.36	2
D	VG-1	16	1362	2217.83	-855.831	2
D	VG-1	17	3002	2919.05	82.9492	1
D	VG-1	18	2328	2971.22	-643.22	2
D	VG-1	19	3062	2927.73	134.271	1
D	VG-1	20	2546	3053.29	-507.288	2
D	VG-1	21	2781	3054.08	-273.085	2
D	VG-1	22	3804	2961.05	842.949	2
D	VG-1	23	3382	2998.41	383.593	2
D	VG-1	24	3250	2919.64	330.356	2
D	VG-1	25	1136	2928.37	-1792.37	2
D	VG-1	26	3244	2727.19	516.814	1
D	VG-1	27	3045	3009.49	35.5085	1
D	VG-1	28	2210	2950.61	-740.61	2
D	VG-1	29	3242	2965.97	276.034	1
D	VG-1	30	2618	2971.61	-353.61	2
D	VG-1	31	1420	2995.93	-1575.93	2
D	VG-1	32	3176	2950.2	225.797	1
D	VG-1	33	2982	2960.85	21.1525	1
D	VG-1	34	4030	2933.41	1096.59	2
D	VG-1	35	2270	1830.78	439.22	2
D	VG-1	36	2150	3164.37	-1014.37	2
D	VG-1	37	2722	3058.41	-336.407	2
D	VG-1	38	2641	3066.68	-425.678	2
D	VG-1	39	2826	3041.68	-215.678	1
D	VG-1	40	1102	3040.49	-1938.49	2
D	VG-1	41	2977	2980.64	-3.64407	1
D	VG-1	42	3840	3082.53	757.475	2
D	VG-1	43	2976	2846.41	129.593	2
D	VG-1	44	4612	3004.73	1607.27	2
D	VG-1	45	3242	2972.64	269.356	1
D	VG-1	46	2396	3023.53	-627.525	2
D	VG-1	47	3254	2951.85	302.153	2
D	VG-1	48	4936	3028.53	1907.47	2
D	VG-1	49	2824	2964.44	-140.441	1
D	VG-1	50	2022	3023.64	-1001.64	2
D	VG-1	51	3450	2984.2	465.797	2
D	VG-1	52	2516	3004.97	-488.966	2
D	VG-1	53	2782	2964.68	-182.678	2
D	VG-1	54	2630	3046.2	-416.203	2
D	VG-1	55	4642	2990.17	1651.83	2
D	VG-1	56	3014	3004.97	9.0339	1
D	VG-1	57	3326	2921.76	404.237	2
D	VG-1	58	2032	3025.2	-993.203	2
D	VG-1	59	3136	2984.76	151.237	2
D	VG-1	60	4316	3020.76	1295.24	2
D	VG-1	61	3078	2987.41	90.5932	1
D	VG-1	62	2672	3018.32	-346.322	2
D	VG-1	63	3625	2933.44	691.559	2
D	VG-1	64	2974	3017.56	-43.5593	1
D	VG-1	65	2448	2954.08	-506.085	2
D	VG-1	66	1706	2999.73	-1293.73	2
D	VG-1	67	2884	2969.88	-85.8814	1
D	VG-1	68	2776	3037.61	-261.61	1
D	VG-1	69	3328	2940.88	387.119	2
D	VG-1	70	4338	3057.32	1280.68	2
D	VG-1	71	2028	2964.76	-936.763	2
D	VG-1	72	3306	3036.32	269.678	2
D	VG-1	73	2528	2973.2	-445.203	2
D	VG-1	74	2886	3000	-114	1
D	VG-1	75	2816	2988.08	-172.085	1
D	VG-1	76	1453	3036.76	-1583.76	2
D	VG-1	77	2936	3001.12	-65.1186	1
D	VG-1	78	4926	2958.97	1967.03	2
D	VG-1	79	3032	2983.32	48.678	1
D	VG-1	80	3418	2972.32	445.678	2
D	VG-1	81	4342	2959.2	1382.8	2
D	VG-1	82	2934	3000.53	-66.5254	1
D	VG-1	83	2710	2967.64	-257.644	1
D	VG-1	84	1152	2982.68	-1830.68	2
D	VG-1	85	3352	2964.76	387.237	2
D	VG-1	86	3656	2962.56	693.441	2
D	VG-1	87	2910	2958.2	-48.2034	1
D	VG-1	88	4934	3044.71	1889.29	2
D	VG-1	89	3478	2920.32	557.678	2
D	VG-1	90	3241	2968.32	272.678	2
D	VG-1	91	3560	2959.85	600.153	2
D	VG-1	92	3164	2916.49	247.508	2
D	VG-1	93	3840	3016.97	823.034	2
D	VG-2	1	2688	3071.56	-383.559	1
D	VG-2	2	3244	3135.64	108.356	2
D	VG-2	3	4072	3116.85	955.153	2
D	VG-2	4	2828	3157.68	-329.678	1
D	VG-2	5	3138	3050.12	87.8814	1
D	VG-2	6	5025	3193.34	1831.66	2
D	VG-2	7	3562	2876.44	685.559	2
D	VG-2	8	2958	3284.15	-326.153	1
D	VG-2	9	3492	3153.93	338.068	2
D	VG-2	10	3812	3255	557	2
D	VG-2	11	2608	2960.22	-352.22	1
D	VG-2	12	2848	3324.14	-476.136	2
D	VG-2	13	3174	3030.41	143.593	1
D	VG-2	14	2208	3109	-901	2
D	VG-2	15	2912	3125.8	-213.797	2
D	VG-2	16	3968	3024.29	943.712	2
D	VG-2	17	1318	3073.08	-1755.08	2
D	VG-2	18	3518	3242.12	275.881	2
D	VG-2	19	2808	3054.36	-246.356	2
D	VG-2	20	4304	3038.71	1265.29	2
D	VG-2	21	3700	3129.73	570.271	2
D	VG-2	22	2965	3097	-132	1
D	VG-2	23	3016	2525.86	490.136	2
D	VG-2	24	3568	2500.49	1067.51	2
D	VG-2	25	1966	2992.95	-1026.95	2
D	VG-2	26	3220	3235.29	-15.2881	1
D	VG-2	27	2948	3300.12	-352.119	2
D	VG-2	28	2813	2973.36	-160.356	2
D	VG-2	29	2632	3309.41	-677.407	2
D	VG-2	30	1874	3481.64	-1607.64	2
D	VG-2	31	3396	3095.46	300.542	2
D	VG-2	32	2458	3216.2	-758.203	2
D	VG-2	33	3140	2859.2	280.797	2
D	VG-2	34	3428	3041.63	386.373	2
D	VG-2	35	4408	3125.56	1282.44	2
D	VG-2	36	2788	2796.85	-8.84746	1
D	VG-2	37	4886	3015.53	1870.47	2
D	VG-2	38	3833	3300.41	532.593	2
D	VG-2	39	3146	3201.88	-55.8814	1
D	VG-2	40	3156	2837.53	318.475	2
D	VG-2	41	3426	3473.22	-47.2203	1
D	VG-2	42	2898	3029.14	-131.136	1
D	VG-2	43	3258	3039.39	218.61	2
D	VG-2	44	1390	3047.8	-1657.8	2
D	VG-2	45	3532	3324.97	207.034	2
D	VG-2	46	1502	3031.44	-1529.44	2
D	VG-2	47	3002	3286.97	-284.966	2
D	VG-2	48	3440	3084.32	355.678	2
D	VG-2	49	4524	3179.47	1344.53	2
D	VG-2	50	3486	3307.76	178.237	1
D	VG-2	51
D	VG-2	52	3336	2961.71	374.288	2
D	VG-2	53	4134	3222.12	911.881	2
D	VG-2	54	1755	3060.27	-1305.27	2
D	VG-2	55	3498	3245.88	252.119	2
D	VG-2	56	2784	3000.27	-216.271	2
D	VG-2	57	2504	3192.47	-688.475	2
D	VG-2	58	2540	3288.08	-748.085	2
D	VG-2	59	3100	3027.08	72.9153	1
D	VG-2	60	3318	3026.68	291.322	2
D	VG-2	61	2916	3159	-243	1
D	VG-2	62	2082	2950.44	-868.441	2
D	VG-2	63	2850	3050.15	-200.153	1
D	VG-2	64	2616	3079.92	-463.915	2
D	VG-2	65	2256	2958.24	-702.237	2
D	VG-2	66	3410	3180.97	229.034	2
D	VG-2	67	1128	2902.24	-1774.24	2
D	VG-2	68	3534	3208.68	325.322	2
D	VG-2	69	1472	3160.88	-1688.88	2
D	VG-2	70	3090	3034.64	55.3559	1
D	VG-2	71	2554	3022	-468	2
D	VG-2	72	3542	3269.24	272.763	2
D	VG-2	73	1872	3043.24	-1171.24	2
D	VG-2	74	1588	3175.92	-1587.92	2
D	VG-2	75	3568	2976.24	591.763	2
D	VG-2	76	4650	3152.59	1497.41	2
D	VG-2	77	3818	3015.59	802.407	2
D	VG-2	78	2976	3129.32	-153.322	1
D	VG-2	79	3070	2424.69	645.305	2
D	VG-2	80	3338	3205.71	132.288	2
D	VG-2	81	4946	3035.56	1910.44	2
D	VG-2	82	2814	3312.73	-498.729	2
D	VG-2	83	3406	2917.49	488.508	2
D	VG-2	84	4544	3011.15	1532.85	2
D	VG-2	85	2021	3245.8	-1224.8	2
D	VG-2	86	2852	3011.68	-159.678	1
D	VG-2	87	3312	3144.27	167.729	1
D	VG-2	88	4880	3044.88	1835.12	2
D	VG-2	89	2762	3112.03	-350.034	2
D	VG-2	90	3986	2948.39	1037.61	2
D	VG-2	91	2774	2974.27	-200.271	2
D	VG-2	92	3308	3071.41	236.593	2
D	VG-2	93	3702	3320.8	381.203	2
D	VG-3	1	3146	2791.02	354.983	2
D	VG-3	2	2974	2923.78	50.2203	2
D	VG-3	3	3280	3013.98	266.017	2
D	VG-3	4	1317	2911.07	-1594.07	2
D	VG-3	5	2594	3208.34	-614.339	2
D	VG-3	6	2556	3109.66	-553.661	2
D	VG-3	7	2794	3109.42	-315.424	1
D	VG-3	8	5020	3280.27	1739.73	2
D	VG-3	9	3472	3095.66	376.339	2
D	VG-3	10	3942	3075.1	866.898	2
D	VG-3	11	2804	3027.34	-223.339	1
D	VG-3	12	4960	3253.49	1706.51	2
D	VG-3	13	2476	3030.97	-554.966	2
D	VG-3	14	3458	3115.93	342.068	2
D	VG-3	15	2286	3028.41	-742.407	2
D	VG-3	16	3084	3248.69	-164.695	1
D	VG-3	17	4962	3531.17	1430.83	2
D	VG-3	18	2998	3214.61	-216.61	1
D	VG-3	19	3606	3261.73	344.271	2
D	VG-3	20	2982	3333.93	-351.932	2
D	VG-3	21	3866	3428.76	437.237	2
D	VG-3	22	2886	2923.53	-37.5254	1
D	VG-3	23	3706	4318.66	-612.661	2
D	VG-3	24	3624	4029.36	-405.356	2
D	VG-3	25	1900	3146.69	-1246.69	2
D	VG-3	26	2800	4016.32	-1216.32	2
D	VG-3	27	3366	4470.17	-1104.17	2
D	VG-3	28	2936	3364.53	-428.525	2
D	VG-3	29	4456	2930.24	1525.76	2
D	VG-3	30	3904	2914.92	989.085	2
D	VG-3	31	2388	3188.63	-800.627	2
D	VG-3	32	2914	3034.54	-120.542	1
D	VG-3	33	2998	3088.78	-90.7797	1
D	VG-3	34	3430	2885.81	544.186	2
D	VG-3	35	2968	3224.37	-256.373	1
D	VG-3	36	3182	3049.58	132.424	2
D	VG-3	37	4224	3120.61	1103.39	2
D	VG-3	38	2254	3211.05	-957.051	2
D	VG-3	39	3362	3083.85	278.153	2
D	VG-3	40	3356	2988.44	367.559	2
D	VG-3	41	1544	3243.93	-1699.93	2
D	VG-3	42	3690	3042.37	647.627	2
D	VG-3	43	2994	2966.17	27.8305	1
D	VG-3	44	2124	3266.1	-1142.1	2
D	VG-3	45	1222	3157.02	-1935.02	2
D	VG-3	46	2888	3026.41	-138.407	1
D	VG-3	47	2814	3072.81	-258.814	2
D	VG-3	48	1478	3115.54	-1637.54	2
D	VG-3	49	3348	3414.58	-66.5763	1
D	VG-3	50	1220	3013.14	-1793.14	2
D	VG-3	51	2460	3246.98	-786.983	2
D	VG-3	52	4104	3095.25	1008.75	2
D	VG-3	53	2162	3326.66	-1164.66	2
D	VG-3	54	3285	3094.85	190.153	1
D	VG-3	55	4676	3155.66	1520.34	2
D	VG-3	56	2770	2773.71	-3.71186	2
D	VG-3	57	2516	2993.69	-477.695	2
D	VG-3	58	2658	3085.61	-427.61	2
D	VG-3	59	2270	3117.22	-847.22	2
D	VG-3	60	3526	3216.69	309.305	2
D	VG-3	61	3254	3024.78	229.22	2
D	VG-3	62	4918	3050.98	1867.02	2
D	VG-3	63	3336	3138.78	197.22	1
D	VG-3	64	3088	3050.05	37.9492	2
D	VG-3	65	1528	2154.98	-626.983	2
D	VG-3	66	3826	2896.29	929.712	2
D	VG-3	67	2920	3218.76	-298.763	1
D	VG-3	68	2556	2855.27	-299.271	2
D	VG-3	69	4410	5761.34	-1351.34	2
D	VG-3	70	2782	2811.78	-29.7797	1
D	VG-3	71	3272	3020.34	251.661	2
D	VG-3	72	1864	3154.41	-1290.41	2
D	VG-3	73	2842	3077.1	-235.102	1
D	VG-3	74	2912	3149.42	-237.424	1
D	VG-3	75	3690	3387.2	302.797	2
D	VG-3	76	2892	2845.42	46.5763	1
D	VG-3	77	3329	3004.02	324.983	2
D	VG-3	78	3918	2956	962	2
D	VG-3	79	3252	3126.54	125.458	2
D	VG-3	80	3666	2908.58	757.424	2
D	VG-3	81	3170	2953.47	216.525	2
D	VG-3	82	2780	3050.19	-270.186	2
D	VG-3	83	3694	3174.1	519.898	2
D	VG-3	84	2906	3180.1	-274.102	1
D	VG-3	85	4400	3155.54	1244.46	2
D	VG-3	86	2990	3033.83	-43.8305	1
D	VG-3	87	3250	3167.75	82.2542	2
D	VG-3	88	4376	3110.86	1265.14	2
D	VG-3	89	1196	3212.14	-2016.14	2
D	VG-3	90	3028	2988.83	39.1695	2
D	VG-3	91	2878	3040.34	-162.339	1
D	VG-3	92	1746	2916.54	-1170.54	2
D	VG-3	93	2608	3160.69	-552.695	2
D	VG-4	1
D	VG-4	2	2929	3242.47	-313.475	2
D	VG-4	3	4824	3534.83	1289.17	2
D	VG-4	4	4086	3047.92	1038.08	2
D	VG-4	5	2816	3264.59	-448.593	2
D	VG-4	6	3424	3197.95	226.051	1
D	VG-4	7	2744	3201.69	-457.695	2
D	VG-4	8	3796	3093.34	702.661	2
D	VG-4	9	3242	2894.66	347.339	2
D	VG-4	10
D	VG-4	11	4236	3319.88	916.119	2
D	VG-4	12	3176	3351.44	-175.441	1
D	VG-4	13	2684	3340.47	-656.475	2
D	VG-4	14	3090	3255.75	-165.746	2
D	VG-4	15	3522	3036.14	485.864	1
D	VG-4	16	1224	3050.66	-1826.66	2
D	VG-4	17	3180	3368.32	-188.322	2
D	VG-4	18	2544	3385.15	-841.153	2
D	VG-4	19	3404	3250.22	153.78	1
D	VG-4	20	1870	3246.92	-1376.92	2
D	VG-4	21	2846	3171.59	-325.593	2
D	VG-4	22	2034	3256.42	-1222.42	2
D	VG-4	23	3731	3290.53	440.475	2
D	VG-4	24	3572	3040.07	531.932	2
D	VG-4	25	1684	3420.56	-1736.56	2
D	VG-4	26	3190	3275.15	-85.1525	2
D	VG-4	27	3070	2993.76	76.2373	1
D	VG-4	28	3050	2662.86	387.136	2
D	VG-4	29	2448	2830.78	-382.78	2
D	VG-4	30	3406	2243.36	1162.64	2
D	VG-4	31	2372	2163.56	208.441	1
D	VG-4	32	4987	3124.02	1862.98	2
D	VG-4	33	2816	3393	-577	2
D	VG-4	34	3670	3151.66	518.339	2
D	VG-4	35	1794	3080.61	-1286.61	2
D	VG-4	36	2454	2338.44	115.559	1
D	VG-4	37	2102	3091.36	-989.356	2
D	VG-4	38	1218	3419.98	-2201.98	2
D	VG-4	39	2496	3106.42	-610.424	2
D	VG-4	40	3688	3726.69	-38.6949	1
D	VG-4	41	1140	3144.9	-2004.9	2
D	VG-4	42	3590	3089.39	500.61	2
D	VG-4	43	1450	3398.66	-1948.66	2
D	VG-4	44	3088	3116.63	-28.6271	1
D	VG-4	45	3026	3310.71	-284.712	2
D	VG-4	46	4890	3029.03	1860.97	2
D	VG-4	47	3414	3429.66	-15.661	1
D	VG-4	48
D	VG-4	49
D	VG-4	50	2288	2738.31	-450.305	2
D	VG-4	51	2333	3126.51	-793.508	2
D	VG-4	52	3574	3410.68	163.322	1
D	VG-4	53	2830	3319.51	-489.508	2
D	VG-4	54	5214	3440.75	1773.25	2
D	VG-4	55	3006	3275.86	-269.864	1
D	VG-4	56	3084	3430.39	-346.39	2
D	VG-4	57	5152	3297.07	1854.93	2
D	VG-4	58	2784	3367.83	-583.831	2
D	VG-4	59	2098	3190.8	-1092.8	2
D	VG-4	60	2898	3353.27	-455.271	2
D	VG-4	61	3224	3221.53	2.47458	1
D	VG-4	62	2470	3276.07	-806.068	2
D	VG-4	63	3584	3275.88	308.119	2
D	VG-4	64	4035	3355.78	679.22	2
D	VG-4	65	3352	3334.03	17.9661	1
D	VG-4	66	1238	3302.78	-2064.78	2
D	VG-4	67	3094	3263.66	-169.661	1
D	VG-4	68	4914	3363.98	1550.02	2
D	VG-4	69	3948	3219.95	728.051	2
D	VG-4	70	3200	3268.66	-68.661	1
D	VG-4	71	2978	3408.07	-430.068	2
D	VG-4	72	4662	3215.47	1446.53	2
D	VG-4	73	4164	2712.34	1451.66	2
D	VG-4	74	3478	3185.07	292.932	2
D	VG-4	75	3514	1642.1	1871.9	2
D	VG-4	76	2898	2941.36	-43.3559	1
D	VG-4	77	3608	3314.61	293.39	1
D	VG-4	78	3249	3148.98	100.017	1
D	VG-4	79	2188	3164.58	-976.576	2
D	VG-4	80	3476	3362.2	113.797	1
D	VG-4	81	3100	3164.34	-64.339	1
D	VG-4	82	3928	3167.75	760.254	2
D	VG-4	83	2838	3055.76	-217.763	1
D	VG-4	84	3428	4229.53	-801.525	2
D	VG-4	85	2406	3364.42	-958.424	2
D	VG-4	86	2982	3572.49	-590.492	2
D	VG-4	87	3378	3093.31	284.695	2
D	VG-4	88	11101	9793.68	1307.32	2
D	VG-4	89	3384	3420.49	-36.4915	1
D	VG-4	90	1514	2991.44	-1477.44	2
D	VG-4	91	3276	3493.27	-217.271	1
D	VG-4	92	2792	3142.95	-350.949	1
D	VG-4	93	3422	3022.15	399.847	2
E	VG-1	1	2820	3039.85	-219.847	1
E	VG-1	2	4570	3074.76	1495.24	2
E	VG-1	3	3801	3085.03	715.966	2
E	VG-1	4	2718	3135.44	-417.441	1
E	VG-1	5	3092	3146.2	-54.2034	2
E	VG-1	6	2598	3135.12	-537.119	2
E	VG-1	7	3662	3231.41	430.593	2
E	VG-1	8	3428	3228.32	199.678	2
E	VG-1	9	4140	3100.24	1039.76	2
E	VG-1	10	3104	3173.24	-69.2373	2
E	VG-1	11	2880	3148.44	-268.441	2
E	VG-1	12	3280	3237.73	42.2712	2
E	VG-1	13	3460	3103.8	356.203	2
E	VG-1	14	1236	3059.88	-1823.88	2
E	VG-1	15	3466	3158.27	307.729	2
E	VG-1	16	2548	3122.78	-574.78	2
E	VG-1	17	3176	3077.86	98.1356	2
E	VG-1	18	1658	2954.92	-1296.92	2
E	VG-1	19	2804	3119.19	-315.186	1
E	VG-1	20	1852	3127.8	-1275.8	2
E	VG-1	21	3646	3094.86	551.136	2
E	VG-1	22	3453	3114.03	338.966	2
E	VG-1	23	1344	3017.17	-1673.17	2
E	VG-1	24	3094	2863.97	230.034	2
E	VG-1	25	3306	3146.07	159.932	1
E	VG-1	26	3050	3139.98	-89.9831	1
E	VG-1	27	2590	3154.59	-564.593	2
E	VG-1	28	3450	2869.8	580.203	2
E	VG-1	29	2636	3110.25	-474.254	2
E	VG-1	30	3186	3103.03	82.9661	2
E	VG-1	31	5084	2973.1	2110.9	2
E	VG-1	32	2744	3097.78	-353.78	1
E	VG-1	33	3296	3111.71	184.288	2
E	VG-1	34	2072	3136.54	-1064.54	2
E	VG-1	35	2844	3101	-257	1
E	VG-1	36	2386	3100.66	-714.661	2
E	VG-1	37	1504	3052.03	-1548.03	2
E	VG-1	38	2792	3166.75	-374.746	1
E	VG-1	39	2684	3070.83	-386.831	1
E	VG-1	40	1178	3024.02	-1846.02	2
E	VG-1	41	3424	2986.46	437.542	2
E	VG-1	42	1450	3093.02	-1643.02	2
E	VG-1	43	3178	3048.02	129.983	1
E	VG-1	44	3192	2835.15	356.847	2
E	VG-1	45	4436	2809.66	1626.34	2
E	VG-1	46	3246	3038.8	207.203	2
E	VG-1	47	2872	3001.02	-129.017	1
E	VG-1	48	2274	3045.54	-771.542	2
E	VG-1	49	2952	2984.34	-32.339	1
E	VG-1	50	2374	2912.41	-538.407	2
E	VG-1	51	3364	2988.05	375.949	1
E	VG-1	52	2550	3061.9	-511.898	2
E	VG-1	53	4877	2995.69	1881.31	2
E	VG-1	54	2723	3057.49	-334.492	1
E	VG-1	55	3078	3085.61	-7.61017	2
E	VG-1	56	4858	2940.25	1917.75	2
E	VG-1	57	2718	2963.46	-245.458	1
E	VG-1	58	2024	3075.34	-1051.34	2
E	VG-1	59	2794	2950.64	-156.644	1
E	VG-1	60	3020	2812.41	207.593	2
E	VG-1	61	1964	2945.29	-981.288	2
E	VG-1	62	3070	3037.1	32.8983	2
E	VG-1	63	3544	2838.85	705.153	2
E	VG-1	64	2864	3081.29	-217.288	1
E	VG-1	65	1068	2995.41	-1927.41	2
E	VG-1	66	2938	3027.76	-89.7627	2
E	VG-1	67	4553	2879.29	1673.71	2
E	VG-1	68	3562	2991.49	570.508	2
E	VG-1	69	2804	2979.41	-175.407	1
E	VG-1	70	2613	3088.49	-475.492	2
E	VG-1	71	4280	3049.17	1230.83	2
E	VG-1	72	4140	2776.61	1363.39	2
E	VG-1	73	3130	3106.78	23.2203	2
E	VG-1	74	3990	2985.29	1004.71	2
E	VG-1	75	3128	3076.44	51.5593	2
E	VG-1	76	3793	2996.76	796.237	2
E	VG-1	77	3350	3175.97	174.034	2
E	VG-1	78	2134	2951.49	-817.492	2
E	VG-1	79	3500	3055.17	444.831	2
E	VG-1	80	3202	3102	100	2
E	VG-1	81	3862	3253.29	608.712	2
E	VG-1	82	2924	3004.46	-80.4576	1
E	VG-1	83	4252	2965.56	1286.44	2
E	VG-1	84	3170	3005.56	164.441	2
E	VG-1	85	2192	3109.93	-917.932	2
E	VG-1	86	2990	3035.85	-45.8475	1
E	VG-1	87	3356	3130.61	225.39	2
E	VG-1	88	4290	3048.88	1241.12	2
E	VG-1	89	3424	3130.15	293.847	2
E	VG-1	90	1712	3130.27	-1418.27	2
E	VG-1	91	3128	3206.93	-78.9322	1
E	VG-1	92	2918	3557.97	-639.966	2
E	VG-1	93	3464	3342.76	121.237	2
E	VG-2	1	2348	3188.39	-840.39	2
E	VG-2	2	3560	3161.32	398.678	2
E	VG-2	3	3110	3112.27	-2.27119	1
E	VG-2	4	1824	3153.51	-1329.51	2
E	VG-2	5	2742	3146.83	-404.831	2
E	VG-2	6	2330	2919.15	-589.153	2
E	VG-2	7	3164	3269.15	-105.153	1
E	VG-2	8	3550	3181.95	368.051	2
E	VG-2	9	4300	3319.19	980.814	2
E	VG-2	10	3172	3321.95	-149.949	1
E	VG-2	11	2228	3147.27	-919.271	2
E	VG-2	12	3014	3272.31	-258.305	1
E	VG-2	13	1312	3097.19	-1785.19	2
E	VG-2	14	3436	3189.15	246.847	2
E	VG-2	15	2706	3208.83	-502.831	2
E	VG-2	16	1308	3159.24	-1851.24	2
E	VG-2	17	3322	3172.39	149.61	2
E	VG-2	18	3972	3230.92	741.085	2
E	VG-2	19	3004	3180.15	-176.153	1
E	VG-2	20	3372	3093.32	278.678	2
E	VG-2	21	3678	3170.63	507.373	2
E	VG-2	22	3106	3267.19	-161.186	1
E	VG-2	23	3522	3146.51	375.492	2
E	VG-2	24	1276	3215.83	-1939.83	2
E	VG-2	25	3246	3158.51	87.4915	2
E	VG-2	26	2908	3251.71	-343.712	1
E	VG-2	27	4490	3176.95	1313.05	2
E	VG-2	28	3518	3317.83	200.169	2
E	VG-2	29	2864	3279.8	-415.797	2
E	VG-2	30	1932	3086.31	-1154.31	2
E	VG-2	31	3481	3216.27	264.729	2
E	VG-2	32	2652	3314.12	-662.119	2
E	VG-2	33	4400	3193.44	1206.56	2
E	VG-2	34	3046	3218.36	-172.356	1
E	VG-2	35	3044	3275.19	-231.186	1
E	VG-2	36	2616	3178.47	-562.475	2
E	VG-2	37	2980	3199.31	-219.305	1
E	VG-2	38	3086	3217.71	-131.712	1
E	VG-2	39	2718	3197.71	-479.712	2
E	VG-2	40	3728	3208.27	519.729	2
E	VG-2	41	3122	3195.8	-73.7966	1
E	VG-2	42	2438	3202	-764	2
E	VG-2	43	3624	3186.12	437.881	2
E	VG-2	44	2930	3197	-267	2
E	VG-2	45	3816	3253.97	562.034	2
E	VG-2	46	3214	3264.12	-50.1186	1
E	VG-2	47	2402	2960.24	-558.237	2
E	VG-2	48	2850	3295.47	-445.475	1
E	VG-2	49	4232	3237.44	994.559	2
E	VG-2	50	1634	3150.44	-1516.44	2
E	VG-2	51	3336	3216	120	2
E	VG-2	52	2612	3189.46	-577.458	2
E	VG-2	53	3626	3160.53	465.475	2
E	VG-2	54	2236	3247.92	-1011.92	2
E	VG-2	55	3446	3020.9	425.102	2
E	VG-2	56	5036	3250.32	1785.68	2
E	VG-2	57	2792	3179.2	-387.203	1
E	VG-2	58	3126	3186.68	-60.678	1
E	VG-2	59	3254	3193.78	60.2203	2
E	VG-2	60	2204	3226.58	-1022.58	2
E	VG-2	61	3304	3252.31	51.6949	2
E	VG-2	62	4784	3158.83	1625.17	2
E	VG-2	63	2976	3102.25	-126.254	1
E	VG-2	64	3730	3286.02	443.983	2
E	VG-2	65	3020	3141.69	-121.695	1
E	VG-2	66	3756	3121.66	634.339	2
E	VG-2	67	4460	3120.98	1339.02	2
E	VG-2	68	3624	3319.81	304.186	2
E	VG-2	69	4784	3114.9	1669.1	2
E	VG-2	70	3964	3167.66	796.339	2
E	VG-2	71	3340	3209.14	130.864	2
E	VG-2	72	3472	3234.34	237.661	2
E	VG-2	73	4768	3143.66	1624.34	2
E	VG-2	74	3482	3367.54	114.458	1
E	VG-2	75	2848	3183.34	-335.339	1
E	VG-2	76	3374	3169.9	204.102	2
E	VG-2	77	3834	3122.66	711.339	2
E	VG-2	78	4154	3046.93	1107.07	2
E	VG-2	79	3352	3103.75	248.254	2
E	VG-2	80	1572	3204.86	-1632.86	2
E	VG-2	81	2854	3056.22	-202.22	1
E	VG-2	82	3318	3108.02	209.983	2
E	VG-2	83	1500	3117.66	-1617.66	2
E	VG-2	84	1792	3104.14	-1312.14	2
E	VG-2	85	3154	3157.22	-3.22034	1
E	VG-2	86	3308	3077.58	230.424	2
E	VG-2	87	3158	3164.98	-6.98305	2
E	VG-2	88	5062	3190.86	1871.14	2
E	VG-2	89	3896	3031.22	864.78	2
E	VG-2	90	2792	3256.54	-464.542	1
E	VG-2	91	3040	2923.1	116.898	2
E	VG-2	92	3124	3110.58	13.4237	1
E	VG-2	93	5064	3192.42	1871.58	2
E	VG-3	1	3320	2828.44	491.559	2
E	VG-3	2	1346	3032.53	-1686.53	2
E	VG-3	3	3006	2897.66	108.339	2
E	VG-3	4	2406	2759.56	-353.559	1
E	VG-3	5	3198	2920	278	2
E	VG-3	6	2766	3008.8	-242.797	1
E	VG-3	7	4882	3047.24	1834.76	2
E	VG-3	8	4516	2930.68	1585.32	2
E	VG-3	9	2920	3010.8	-90.7966	1
E	VG-3	10	3046	3057.76	-11.7627	1
E	VG-3	11	3482	2966.32	515.678	2
E	VG-3	12	1926	2910.68	-984.678	2
E	VG-3	13	2486	2896.88	-410.881	2
E	VG-3	14	3282	2739.08	542.915	2
E	VG-3	15	2386	3010.97	-624.966	2
E	VG-3	16	2647	2932.2	-285.203	2
E	VG-3	17	2556	2752.85	-196.847	1
E	VG-3	18	3000	3097.56	-97.5593	1
E	VG-3	19	4846	2880.17	1965.83	2
E	VG-3	20	2864	2974.64	-110.644	1
E	VG-3	21	3184	2967.56	216.441	2
E	VG-3	22	4546	3058.22	1487.78	2
E	VG-3	23	1100	3093.17	-1993.17	2
E	VG-3	24	2974	2834.08	139.915	2
E	VG-3	25	3556	2824.85	731.153	2
E	VG-3	26	2838	2989.73	-151.729	1
E	VG-3	27	2618	2781.97	-163.966	1
E	VG-3	28	3330	2853.2	476.797	2
E	VG-3	29	3952	2863.32	1088.68	2
E	VG-3	30	3180	2789.32	390.678	2
E	VG-3	31	2326	2765.47	-439.475	1
E	VG-3	32	3491	2753.56	737.441	2
E	VG-3	33	1620	2797.36	-1177.36	2
E	VG-3	34	2602	2823.03	-221.034	1
E	VG-3	35	2916	2877	39	1
E	VG-3	36	3066	2731.68	334.322	2
E	VG-3	37	1906	2724.92	-818.915	2
E	VG-3	38	2860	2908.51	-48.5085	1
E	VG-3	39	1636	2894.29	-1258.29	2
E	VG-3	40	2560	3034.75	-474.746	2
E	VG-3	41	2660	2800.61	-140.61	1
E	VG-3	42	3742	2806.49	935.508	2
E	VG-3	43	2784	2757.97	26.0339	2
E	VG-3	44	2162	2931.97	-769.966	2
E	VG-3	45	3474	2874.61	599.39	2
E	VG-3	46	3254	2802.78	451.22	2
E	VG-3	47	4210	2827.56	1382.44	2
E	VG-3	48	3826	2724.51	1101.49	2
E	VG-3	49	3034	2681.19	352.814	2
E	VG-3	50	2756	2760.22	-4.22034	1
E	VG-3	51	3506	2796.66	709.339	2
E	VG-3	52	3016	2817.66	198.339	1
E	VG-3	53	3920	2921.61	998.39	2
E	VG-3	54	4558	2918.27	1639.73	2
E	VG-3	55	3543	2799.78	743.22	2
E	VG-3	56	3114	2997.95	116.051	2
E	VG-3	57	1036	2871.34	-1835.34	2
E	VG-3	58	2082	2718.54	-636.542	2
E	VG-3	59	3278	2906.24	371.763	2
E	VG-3	60	3160	2962.86	197.136	2
E	VG-3	61	2750	2924.66	-174.661	1
E	VG-3	62	1362	2986.63	-1624.63	2
E	VG-3	63	2548	2972.31	-424.305	1
E	VG-3	64	1652	2901.44	-1249.44	2
E	VG-3	65	2666	2799.02	-133.017	1
E	VG-3	66	3978	2930.34	1047.66	2
E	VG-3	67	3328	3075.83	252.169	2
E	VG-3	68	2160	3036.54	-876.542	2
E	VG-3	69	2346	3076.37	-730.373	2
E	VG-3	70	3076	3023.07	52.9322	1
E	VG-3	71	3385	3022.46	362.542	2
E	VG-3	72	4254	2903.42	1350.58	2
E	VG-3	73	3158	2922.14	235.864	2
E	VG-3	74	2468	2918.1	-450.102	2
E	VG-3	75	2916	3016.19	-100.186	1
E	VG-3	76	4890	2946.69	1943.31	2
E	VG-3	77	2720	2915.71	-195.712	1
E	VG-3	78	2726	2846.86	-120.864	1
E	VG-3	79	1366	2943.25	-1577.25	2
E	VG-3	80	2656	3091.36	-435.356	2
E	VG-3	81	3058	2922.66	135.339	2
E	VG-3	82	4272	2940.31	1331.69	2
E	VG-3	83	3270	2890.14	379.864	2
E	VG-3	84	1748	3005.07	-1257.07	2
E	VG-3	85	3306	2903.66	402.339	2
E	VG-3	86	3212	3000.46	211.542	2
E	VG-3	87	2468	2985.46	-517.458	2
E	VG-3	88	3136	2957.22	178.78	2
E	VG-3	89	3470	2930.81	539.186	2
E	VG-3	90	2822	2993.83	-171.831	1
E	VG-3	91	1066	3010.19	-1944.19	2
E	VG-3	92	2600	2930.8	-330.797	1
E	VG-3	93	2970	2974.92	-4.91525	1
E	VG-4	1
E	VG-4	2	2812	3003.12	-191.119	1
E	VG-4	3	3236	2834.95	401.051	2
E	VG-4	4	4036	3321.05	714.949	2
E	VG-4	5	2894	3099.47	-205.475	1
E	VG-4	6	3572	3264.08	307.915	2
E	VG-4	7	5294	3062.12	2231.88	2
E	VG-4	8	3990	3116.47	873.525	2
E	VG-4	9	3162	3096.12	65.8814	1
E	VG-4	10	3332	3083.12	248.881	2
E	VG-4	11	3846	3310.15	535.847	2
E	VG-4	12	2746	3257.68	-511.678	2
E	VG-4	13	2830	3125	-295	1
E	VG-4	14	3278	3100.36	177.644	2
E	VG-4	15	2180	3002.24	-822.237	2
E	VG-4	16	2854	3045.32	-191.322	1
E	VG-4	17	4024	3164.68	859.322	2
E	VG-4	18	1254	3103.64	-1849.64	2
E	VG-4	19	3524	3183.36	340.644	2
E	VG-4	20	2842	3115.92	-273.915	1
E	VG-4	21	4518	3115.56	1402.44	2
E	VG-4	22	3758	3200.92	557.085	1
E	VG-4	23	3006	3162.12	-156.119	1
E	VG-4	24	3080	3212.61	-132.61	1
E	VG-4	25	3721	3123.68	597.322	2
E	VG-4	26	2384	3166.8	-782.797	2
E	VG-4	27	3508	3249.36	258.644	2
E	VG-4	28	3206	3199.36	6.64407	1
E	VG-4	29	2906	3147.56	-241.559	2
E	VG-4	30	2693	3229.24	-536.237	2
E	VG-4	31	1858	3188.88	-1330.88	2
E	VG-4	32	3448	3143.64	304.356	2
E	VG-4	33	2372	3208.76	-836.763	2
E	VG-4	34	3348	3223.15	124.847	2
E	VG-4	35	4454	3150.27	1303.73	2
E	VG-4	36	2812	3119.12	-307.119	2
E	VG-4	37	5102	3244.03	1857.97	2
E	VG-4	38	4008	3152.8	855.203	2
E	VG-4	39	3304	3185.39	118.61	1
E	VG-4	40	3092	3218.92	-126.915	1
E	VG-4	41	3685	3213.15	471.847	2
E	VG-4	42	2938	3164.8	-226.797	2
E	VG-4	43	3246	3150.73	95.2712	1
E	VG-4	44	822	3105.02	-2283.02	2
E	VG-4	45	3594	3177.64	416.356	2
E	VG-4	46	1616	3149.03	-1533.03	2
E	VG-4	47	3022	3195.36	-173.356	1
E	VG-4	48	3492	3190.03	301.966	2
E	VG-4	49	4472	3176.76	1295.24	2
E	VG-4	50	3012	2745.71	266.288	2
E	VG-4	51	2636	3188.2	-552.203	2
E	VG-4	52	3372	3171.68	200.322	2
E	VG-4	53	3996	3117.03	878.966	2
E	VG-4	54	1782	3235.68	-1453.68	2
E	VG-4	55	3690	3225.12	464.881	2
E	VG-4	56	3088	3177.44	-89.4407	1
E	VG-4	57	2492	3204.12	-712.119	2
E	VG-4	58	2480	3187.44	-707.441	2
E	VG-4	59	3200	3200.22	-0.220339	1
E	VG-4	60	3558	3152.27	405.729	2
E	VG-4	61	2916	3184.07	-268.068	1
E	VG-4	62	2352	3181.49	-829.492	2
E	VG-4	63	3180	3151.22	28.7797	1
E	VG-4	64	2652	3088.07	-436.068	2
E	VG-4	65	2418	3162.42	-744.424	2
E	VG-4	66	3342	3142.64	199.356	2
E	VG-4	67	1384	3176.44	-1792.44	2
E	VG-4	68	3430	3132.39	297.61	2
E	VG-4	69	1478	3134.15	-1656.15	2
E	VG-4	70	2970	3140.75	-170.746	1
E	VG-4	71	2562	2755.15	-193.153	1
E	VG-4	72	3260	3159.32	100.678	2
E	VG-4	73	1724	3221.44	-1497.44	2
E	VG-4	74	1474	3181.12	-1707.12	2
E	VG-4	75	3398	3186	212	2
E	VG-4	76	4592	3150.56	1441.44	2
E	VG-4	77	3866	3132.56	733.441	2
E	VG-4	78	2958	3155.1	-197.102	1
E	VG-4	79	2980	3114.98	-134.983	1
E	VG-4	80	3238	3139.05	98.9492	2
E	VG-4	81	5136	3114.54	2021.46	2
E	VG-4	82	2728	3135.92	-407.915	2
E	VG-4	83	2932	3128.22	-196.22	2
E	VG-4	84	4602	3009.9	1592.1	2
E	VG-4	85	1688	2972.53	-1284.53	2
E	VG-4	86	3180	3209.42	-29.4237	2
E	VG-4	87	3094	3126.76	-32.7627	2
E	VG-4	88	4636	3103.27	1532.73	2
E	VG-4	89	2782	3231.03	-449.034	2
E	VG-4	90	4066	3127.63	938.373	2
E	VG-4	91	2930	3107.66	-177.661	1
E	VG-4	92	3520	3153.32	366.678	2
E	VG-4	93	3336	2635.53	700.475	2
F	VG-1	1
F	VG-1	2	2250	2773.07	-523.068	2
F	VG-1	3	3404	2685.25	718.746	2
F	VG-1	4	2934	2899.73	34.2712	1
F	VG-1	5	1670	2977.29	-1307.29	2
F	VG-1	6	2604	3058.1	-454.102	2
F	VG-1	7	2406	2998.02	-592.017	2
F	VG-1	8	2984	2969.37	14.6271	1
F	VG-1	9	3304	2969.46	334.542	2
F	VG-1	10	4034	3051.85	982.153	2
F	VG-1	11	2948	3036.32	-88.322	1
F	VG-1	12
F	VG-1	13
F	VG-1	14	1246	3308.92	-2062.92	2
F	VG-1	15	3345	3330.03	14.9661	1
F	VG-1	16	2630	3363.27	-733.271	2
F	VG-1	17	1194	3410.25	-2216.25	2
F	VG-1	18	3166	3250.44	-84.4407	1
F	VG-1	19	3922	3233.47	688.525	2
F	VG-1	20	2940	3294.92	-354.915	1
F	VG-1	21	3270	3265.15	4.84746	1
F	VG-1	22	3719	3606.24	112.763	2
F	VG-1	23	3012	3537.53	-525.525	2
F	VG-1	24	3531	3472.47	58.5254	2
F	VG-1	25	1368	3792.39	-2424.39	2
F	VG-1	26	3262	3647.71	-385.712	1
F	VG-1	27	2946	3554.25	-608.254	2
F	VG-1	28	3612	3803.36	-191.356	1
F	VG-1	29	3275	4498.08	-1223.08	2
F	VG-1	30	1690	4052.51	-2362.51	2
F	VG-1	31	3892	4392.42	-500.424	2
F	VG-1	32	2512	3039.29	-527.288	2
F	VG-1	33	4362	2866.8	1495.2	2
F	VG-1	34	2864	2752.61	111.39	1
F	VG-1	35	2726	2732.12	-6.11864	1
F	VG-1	36	2440	2938.51	-498.508	2
F	VG-1	37	2752	2675.69	76.3051	2
F	VG-1	38	2916	2999.03	-83.0339	1
F	VG-1	39	2538	2968.54	-430.542	1
F	VG-1	40	3546	2799.78	746.22	2
F	VG-1	41	2974	3005.95	-31.9492	1
F	VG-1	42	2254	2877.14	-623.136	2
F	VG-1	43	3480	2957.42	522.576	2
F	VG-1	44	2742	2847.81	-105.814	1
F	VG-1	45	3630	2912.83	717.169	2
F	VG-1	46	3000	2930.29	69.7119	1
F	VG-1	47	2240	2849.86	-609.864	2
F	VG-1	48	2646	2905.15	-259.153	1
F	VG-1	49	4039	2932.44	1106.56	2
F	VG-1	50	1416	2854.8	-1438.8	2
F	VG-1	51	3172	2882.58	289.424	1
F	VG-1	52	2398	2758.14	-360.136	2
F	VG-1	53	3463	2883.08	579.915	2
F	VG-1	54	2036	2857.75	-821.746	2
F	VG-1	55	3306	2797.15	508.847	2
F	VG-1	56	4978	2870.64	2107.36	2
F	VG-1	57	2716	2905.93	-189.932	1
F	VG-1	58	3014	2823.76	190.237	2
F	VG-1	59	3100	2842.76	257.237	2
F	VG-1	60	1824	2639.92	-815.915	2
F	VG-1	61	3004	2985.9	18.1017	1
F	VG-1	62	4588	2973.54	1614.46	2
F	VG-1	63	2764	2795.32	-31.322	1
F	VG-1	64	3500	3043.02	456.983	2
F	VG-1	65	2722	2633.63	88.3729	1
F	VG-1	66	3696	3176.86	519.136	2
F	VG-1	67	4028	2555.05	1472.95	2
F	VG-1	68	3198	2553.37	644.627	2
F	VG-1	69	4546	3008.29	1537.71	2
F	VG-1	70	3694	2746.47	947.525	2
F	VG-1	71	3142	2860.02	281.983	1
F	VG-1	72	3244	2853.78	390.22	2
F	VG-1	73	4524	2864.56	1659.44	2
F	VG-1	74	3146	2848.14	297.864	2
F	VG-1	75	2600	2930.49	-330.492	2
F	VG-1	76	3184	2954.66	229.339	2
F	VG-1	77	3550	2876.2	673.797	2
F	VG-1	78	3852	2751.19	1100.81	2
F	VG-1	79	3222	2938.75	283.254	2
F	VG-1	80	1370	2910.15	-1540.15	2
F	VG-1	81	2582	2614.14	-32.1356	1
F	VG-1	82	3130	2895.42	234.576	2
F	VG-1	83	1356	2940.53	-1584.53	2
F	VG-1	84	1658	3022.27	-1364.27	2
F	VG-1	85	2914	2607.46	306.542	2
F	VG-1	86	3164	3001.2	162.797	1
F	VG-1	87	2872	2685.03	186.966	1
F	VG-1	88	4794	2718.8	2075.2	2
F	VG-1	89	3638	2543.27	1094.73	2
F	VG-1	90	2622	3038.85	-416.847	2
F	VG-1	91	2938	2928.71	9.28814	1
F	VG-1	92	2978	3072.02	-94.0169	1
F	VG-1	93	4802	2728.58	2073.42	2
F	VG-2	1	3454	3110.78	343.22	2
F	VG-2	2	3400	2972.64	427.356	2
F	VG-2	3	3756	2974.12	781.881	2
F	VG-2	4	1664	3018.56	-1354.56	2
F	VG-2	5	2860	2953.68	-93.678	1
F	VG-2	6	2774	2993.27	-219.271	2
F	VG-2	7	2446	2147.51	298.492	2
F	VG-2	8	4890	3227.75	1662.25	2
F	VG-2	9	3590	3041.75	548.254	2
F	VG-2	10	4006	3051.9	954.102	2
F	VG-2	11	2806	3100.44	-294.441	1
F	VG-2	12	4972	3012	1960	2
F	VG-2	13	2474	3008.66	-534.661	2
F	VG-2	14	3422	2999.39	422.61	2
F	VG-2	15	2262	2961.63	-699.627	2
F	VG-2	16	3028	2822.73	205.271	2
F	VG-2	17	4647	3011.88	1635.12	2
F	VG-2	18	2864	2876.76	-12.7627	2
F	VG-2	19	3434	2931.56	502.441	2
F	VG-2	20	2808	2961	-153	1
F	VG-2	21	3654	2989.17	664.831	2
F	VG-2	22	2942	2951.53	-9.52542	1
F	VG-2	23
F	VG-2	24	3260	2976.12	283.881	2
F	VG-2	25	1764	2997.68	-1233.68	2
F	VG-2	26	2614	2898.36	-284.356	1
F	VG-2	27	3090	2893.56	196.441	1
F	VG-2	28	3098	2951.56	146.441	2
F	VG-2	29	4624	2947.32	1676.68	2
F	VG-2	30	4024	2926.12	1097.88	2
F	VG-2	31	2422	2904.12	-482.119	2
F	VG-2	32	2982	2965	17	1
F	VG-2	33	3128	2944.32	183.678	2
F	VG-2	34	3490	2938.95	551.051	2
F	VG-2	35	2998	2955.64	42.3559	1
F	VG-2	36	3192	2956.07	235.932	2
F	VG-2	37	4246	2951.88	1294.12	2
F	VG-2	38	1946	2946.08	-1000.08	2
F	VG-2	39	3296	2973.64	322.356	2
F	VG-2	40	3150	2959	191	1
F	VG-2	41	1362	2984.68	-1622.68	2
F	VG-2	42	3536	2962.76	573.237	2
F	VG-2	43	2844	2960.32	-116.322	1
F	VG-2	44	2148	2995.56	-847.559	2
F	VG-2	45	1040	2957.32	-1917.32	2
F	VG-2	46	2740	2962.97	-222.966	1
[truncated: 1,721 more rows]

## Sheet: olfactory-gustatory
Participant	Session	Trial	Time point of olfactory stimulus onset (ms)	Time point of gustatory stimulus onset (ms)	Actual SOA (ms)	Response (1 = "simultaneous", 2 = "successive")
A	OG-1	1	3193	3174.15	18.8475	1
A	OG-1	2	5000	3381.46	1618.54	2
A	OG-1	3	4167	3324.27	842.729	2
A	OG-1	4	3063	3352.75	-289.746	1
A	OG-1	5	3314	3258.66	55.339	1
A	OG-1	6	2859	3339.39	-480.39	1
A	OG-1	7	3864	3355.83	508.169	2
A	OG-1	8	3607	3333.39	273.61	2
A	OG-1	9	4357	3283.75	1073.25	2
A	OG-1	10	3309	3292.07	16.9322	1
A	OG-1	11	2859	3301.78	-442.78	2
A	OG-1	12	3203	2894.56	308.441	1
A	OG-1	13	3654	3322.83	331.169	2
A	OG-1	14	1469	3333.86	-1864.86	2
A	OG-1	15	3466	3251.9	214.102	1
A	OG-1	16	2637	3022.25	-385.254	2
A	OG-1	17	3404	3301.86	102.136	1
A	OG-1	18	2063	3241.66	-1178.66	2
A	OG-1	19	2816	2811.49	4.50847	1
A	OG-1	20	2049	3275.22	-1226.22	2
A	OG-1	21	3854	3303.9	550.102	2
A	OG-1	22	3529	2880.81	648.186	2
A	OG-1	23	1743	3302.22	-1559.22	2
A	OG-1	24	3255	3320.15	-65.1525	1
A	OG-1	25	3603	3311.85	291.153	2
A	OG-1	26	3369	3310.15	58.8475	1
A	OG-1	27	2863	3294.9	-431.898	1
A	OG-1	28	3821	2755.61	1065.39	2
A	OG-1	29	2945	3296.31	-351.305	1
A	OG-1	30	3663	3323.78	339.22	2
A	OG-1	31	5247	3356.1	1890.9	2
A	OG-1	32	2594	2068.03	525.966	2
A	OG-1	33	3733	3617.73	115.271	1
A	OG-1	34	2348	3230.19	-882.186	2
A	OG-1	35	3173	3359.61	-186.61	1
A	OG-1	36	2749	3279.9	-530.898	1
A	OG-1	37	1763	3328.1	-1565.1	2
A	OG-1	38	3069	3333.07	-264.068	1
A	OG-1	39	2965	3340.42	-375.424	1
A	OG-1	40	1457	3338.42	-1881.42	2
A	OG-1	41	3711	3336.42	374.576	2
A	OG-1	42	1761	3334.54	-1573.54	2
A	OG-1	43	3511	3327.1	183.898	1
A	OG-1	44	3309	3331.42	-22.4237	1
A	OG-1	45	4966	3337.1	1628.9	2
A	OG-1	46	3569	3346.34	222.661	2
A	OG-1	47	3161	3325.54	-164.542	1
A	OG-1	48	2562	3328.98	-766.983	2
A	OG-1	49	3012	3326.1	-314.102	2
A	OG-1	50	2761	3351.1	-590.102	2
A	OG-1	51	3754	3306.54	447.458	2
A	OG-1	52	2974	3357.42	-383.424	2
A	OG-1	53	5260	3300.66	1959.34	2
A	OG-1	54	3109	3323.1	-214.102	1
A	OG-1	55	3412	3326.86	85.1356	1
A	OG-1	56	5260	3329.98	1930.02	2
A	OG-1	57	3116	3356.42	-240.424	1
A	OG-1	58	2363	3329.9	-966.898	2
A	OG-1	59	3199	3314.66	-115.661	1
A	OG-1	60	3407	3344.19	62.8136	1
A	OG-1	61	2386	3325.29	-939.288	2
A	OG-1	62	3455	3322.66	132.339	1
A	OG-1	63	3958	3305.02	652.983	2
A	OG-1	64	3300	3348.39	-48.3898	1
A	OG-1	65	1465	3319.78	-1854.78	2
A	OG-1	66	3104	3326.22	-222.22	1
A	OG-1	67	4968	3337.78	1630.22	2
A	OG-1	68	3977	3350.22	626.78	2
A	OG-1	69	3223	3344.54	-121.542	1
A	OG-1	70	3015	3293.46	-278.458	1
A	OG-1	71	4674	3342.1	1331.9	2
A	OG-1	72	4373	3303.46	1069.54	2
A	OG-1	73	3535	3395.54	139.458	1
A	OG-1	74	4379	3288.46	1090.54	2
A	OG-1	75	3514	3319.78	194.22	1
A	OG-1	76	4159	3291.34	867.661	2
A	OG-1	77	3712	3295.66	416.339	2
A	OG-1	78	2562	3294.34	-732.339	2
A	OG-1	79	3862	3278.9	583.102	2
A	OG-1	80	3572	3298.34	273.661	2
A	OG-1	81	4154	3281.78	872.22	2
A	OG-1	82	3321	3306.78	14.2203	1
A	OG-1	83	4668	3279.02	1388.98	2
A	OG-1	84	3577	3313.34	263.661	2
A	OG-1	85	2576	3312.78	-736.78	2
A	OG-1	86	3363	3306.34	56.661	1
A	OG-1	87	3717	3311.34	405.661	2
A	OG-1	88	4654	3283.34	1370.66	2
A	OG-1	89	3799	3339.69	459.305	2
A	OG-1	90	2061	3287.22	-1226.22	2
A	OG-1	91	3442	3274.58	167.424	2
A	OG-1	92	3172	3300.02	-128.017	1
A	OG-1	93	3764	3292.9	471.102	2
A	OG-2	1	2275	3386.41	-1111.41	2
A	OG-2	2	3420	2908.51	511.492	2
A	OG-2	3	2961	2933.85	27.1525	1
A	OG-2	4	1811	2937.29	-1126.29	2
A	OG-2	5	2705	2945.29	-240.288	1
A	OG-2	6	2506	2975.25	-469.254	1
A	OG-2	7	3086	3044.02	41.9831	1
A	OG-2	8	3295	3006.66	288.339	2
A	OG-2	9	4130	2998.42	1131.58	2
A	OG-2	10	3056	3001.37	54.6271	1
A	OG-2	11	2102	3005.58	-903.576	2
A	OG-2	12	2878	2984.2	-106.203	1
A	OG-2	13	1217	3069.78	-1852.78	2
A	OG-2	14
A	OG-2	15	2643	3086.31	-443.305	2
A	OG-2	16	1279	3075.9	-1796.9	2
A	OG-2	17	3258	3122.19	135.814	1
A	OG-2	18	3920	3064.58	855.424	2
A	OG-2	19	2975	3095.42	-120.424	1
A	OG-2	20	3226	3078.71	147.288	1
A	OG-2	21	3635	3113.78	521.22	2
A	OG-2	22	3014	3122.9	-108.898	1
A	OG-2	23	3544	3349.39	194.61	2
A	OG-2	24	1267	3148.71	-1881.71	2
A	OG-2	25	3168	3074.34	93.661	1
A	OG-2	26	2780	3092.49	-312.492	1
A	OG-2	27	4406	3071.02	1334.98	2
A	OG-2	28	3323	3021.98	301.017	2
A	OG-2	29	2811	3429.63	-618.627	1
A	OG-2	30	1832	3015.78	-1183.78	2
A	OG-2	31	3510	3001.98	508.017	2
A	OG-2	32	2658	2960.05	-302.051	1
A	OG-2	33	4344	2975.49	1368.51	2
A	OG-2	34	2853	2995.58	-142.576	1
A	OG-2	35	2795	2998.37	-203.373	1
A	OG-2	36	2424	3067.63	-643.627	2
A	OG-2	37
A	OG-2	38	2895	3024.61	-129.61	1
A	OG-2	39	2556	3017.46	-461.458	2
A	OG-2	40	3538	3006.14	531.864	2
A	OG-2	41	2932	2983.98	-51.9831	1
A	OG-2	42	2238	2945.69	-707.695	2
A	OG-2	43	3438	2947.37	490.627	2
A	OG-2	44	2751	2993.69	-242.695	1
A	OG-2	45	3697	3038.81	658.186	2
A	OG-2	46	3013	3044.78	-31.7797	1
A	OG-2	47	2255	2581.54	-326.542	2
A	OG-2	48	2582	2556.63	25.3729	1
A	OG-2	49	4063	2945.66	1117.34	2
A	OG-2	50	1491	2937.46	-1446.46	2
A	OG-2	51	3206	3017.93	188.068	2
A	OG-2	52	2454	3007.14	-553.136	2
A	OG-2	53	3475	3501.92	-26.9153	1
A	OG-2	54	2087	2991.05	-904.051	2
A	OG-2	55	3310	2987.58	322.424	2
A	OG-2	56	4932	2957.46	1974.54	2
A	OG-2	57	2698	3013.1	-315.102	1
A	OG-2	58	3042	2993.46	48.5424	2
A	OG-2	59	3094	2958.46	135.542	1
A	OG-2	60	2110	2964.05	-854.051	2
A	OG-2	61	3186	2968.02	217.983	2
A	OG-2	62	4676	2950.05	1725.95	2
A	OG-2	63	2843	2955.66	-112.661	2
A	OG-2	64	3533	2961.42	571.576	2
A	OG-2	65	2895	2986.78	-91.7797	1
A	OG-2	66	3654	3004.81	649.186	2
A	OG-2	67	4705	3003.69	1701.31	2
A	OG-2	68	3479	3034.66	444.339	2
A	OG-2	69	4712	3232.98	1479.02	2
A	OG-2	70	3932	3468.15	463.847	2
A	OG-2	71	3221	3190.22	30.7797	1
A	OG-2	72	3369	3309.1	59.8983	1
A	OG-2	73	4468	3086.22	1381.78	2
A	OG-2	74	3300	3886.47	-586.475	2
A	OG-2	75	2624	2921.97	-297.966	1
A	OG-2	76	3172	3107.25	64.7458	1
A	OG-2	77	3559	3215.44	343.559	2
A	OG-2	78	3966	3116.29	849.712	2
A	OG-2	79	3430	2802.29	627.712	2
A	OG-2	80	1411	3158.68	-1747.68	2
A	OG-2	81	2738	3193.2	-455.203	2
A	OG-2	82	3194	3236.64	-42.6441	1
A	OG-2	83
A	OG-2	84	1754	3223.88	-1469.88	2
A	OG-2	85	3113	3145.53	-32.5254	1
A	OG-2	86	3231	3194.85	36.1525	1
A	OG-2	87	3080	3116.64	-36.6441	1
A	OG-2	88	5018	3167.44	1850.56	2
A	OG-2	89	3881	3106.97	774.034	2
A	OG-2	90	2760	3080.17	-320.169	1
A	OG-2	91	3123	3124.44	-1.44068	1
A	OG-2	92	3201	3149.37	51.6271	1
A	OG-2	93	5068	3128.85	1939.15	2
A	OG-3	1	3338	2950.97	387.034	2
A	OG-3	2	1515	3125.85	-1610.85	2
A	OG-3	3	3170	3118.97	51.0339	2
A	OG-3	4	2629	3101.32	-472.322	1
A	OG-3	5	3357	2969.14	387.864	2
A	OG-3	6	2916	2994.17	-78.1695	1
A	OG-3	7	5010	3072.85	1937.15	2
A	OG-3	8	4725	3022.41	1702.59	2
A	OG-3	9	3015	3037.61	-22.6102	1
A	OG-3	10	3228	3029.76	198.237	2
A	OG-3	11	3656	3046.05	609.949	2
A	OG-3	12	2223	3071.58	-848.576	2
A	OG-3	13	2710	2985.69	-275.695	1
A	OG-3	14	3534	2940.47	593.525	2
A	OG-3	15	2546	3046.05	-500.051	2
A	OG-3	16	2856	3143.41	-287.407	2
A	OG-3	17	2664	2897.08	-233.085	1
A	OG-3	18	3204	2967.61	236.39	2
A	OG-3	19	5060	3053.08	2006.92	2
A	OG-3	20	2885	2966.05	-81.0508	1
A	OG-3	21	3220	3036.73	183.271	2
A	OG-3	22	4293	2689.17	1603.83	2
A	OG-3	23	1091	3032.49	-1941.49	2
A	OG-3	24	3030	3110.73	-80.7288	1
A	OG-3	25	3642	3094.41	547.593	2
A	OG-3	26	2921	2990.97	-69.9661	1
A	OG-3	27	2807	3069.53	-262.525	2
A	OG-3	28	3442	3017.64	424.356	2
A	OG-3	29	4087	3106.93	980.068	2
A	OG-3	30	3221	2899.85	321.153	2
A	OG-3	31	2440	2988.41	-548.407	2
A	OG-3	32	3848	3024.41	823.593	2
A	OG-3	33	1763	3038.44	-1275.44	2
A	OG-3	34	2280	2604.97	-324.966	1
A	OG-3	35	3014	3031.05	-17.0508	1
A	OG-3	36	3184	3031.93	152.068	1
A	OG-3	37	2065	2999.76	-934.763	2
A	OG-3	38	2959	3014.2	-55.2034	1
A	OG-3	39	1746	3002.69	-1256.69	2
A	OG-3	40	2667	3022.53	-355.525	2
A	OG-3	41	2796	2976.97	-180.966	1
A	OG-3	42	3862	3004.17	857.831	2
A	OG-3	43	2965	3009.17	-44.1695	1
A	OG-3	44	2251	3023.05	-772.051	2
A	OG-3	45	3568	2974.53	593.475	2
A	OG-3	46	3359	2985.76	373.237	2
A	OG-3	47	4345	2967.08	1377.92	2
A	OG-3	48	3850	3019.73	830.271	2
A	OG-3	49	3057	2997.29	59.7119	1
A	OG-3	50	2920	3051.08	-131.085	1
A	OG-3	51	3662	2977.08	684.915	2
A	OG-3	52	3159	3013.41	145.593	1
A	OG-3	53	4048	3047.08	1000.92	2
A	OG-3	54	4700	3074.61	1625.39	2
A	OG-3	55	3714	3020.76	693.237	2
A	OG-3	56	3209	3042.61	166.39	2
A	OG-3	57	1199	3023.53	-1824.53	2
A	OG-3	58	2262	3042.53	-780.525	2
A	OG-3	59	3411	3060.08	350.915	2
A	OG-3	60	3260	3040.93	219.068	1
A	OG-3	61	2850	3046.93	-196.932	1
A	OG-3	62	1460	2957.73	-1497.73	2
A	OG-3	63	2675	3016.97	-341.966	1
A	OG-3	64	1748	3053.41	-1305.41	2
A	OG-3	65	2808	3010.32	-202.322	1
A	OG-3	66	4067	3038.08	1028.92	2
A	OG-3	67	3408	3003.85	404.153	2
A	OG-3	68	2250	2969.64	-719.644	2
A	OG-3	69	2465	3053.08	-588.085	2
A	OG-3	70	3156	3011.64	144.356	1
A	OG-3	71	3453	3045.88	407.119	2
A	OG-3	72	4372	3060.76	1311.24	2
A	OG-3	73	3246	3021.61	224.39	2
A	OG-3	74	2514	3031.76	-517.763	2
A	OG-3	75	3006	3007.2	-1.20339	1
A	OG-3	76	4959	3009.41	1949.59	2
A	OG-3	77	2735	3048.76	-313.763	2
A	OG-3	78	2866	3023.25	-157.254	1
A	OG-3	79	1469	2996.44	-1527.44	2
A	OG-3	80	2720	3028.76	-308.763	2
A	OG-3	81	3169	3017.41	151.593	2
A	OG-3	82	4367	3019.32	1347.68	2
A	OG-3	83	3348	2978.88	369.119	2
A	OG-3	84	2073	2997.73	-924.729	2
A	OG-3	85	3403	3034.2	368.797	1
A	OG-3	86	3296	3022.76	273.237	2
A	OG-3	87	2574	2999.29	-425.288	2
A	OG-3	88	3228	3021.73	206.271	1
A	OG-3	89	3542	3036.41	505.593	1
A	OG-3	90	2911	2987.64	-76.6441	1
A	OG-3	91	1137	3026.37	-1889.37	2
A	OG-3	92	2702	3044.41	-342.407	1
A	OG-3	93	3070	3010.97	59.0339	2
A	OG-4	1	3718	2832.29	885.712	2
A	OG-4	2	1546	3347.29	-1801.29	2
A	OG-4	3	3336	3275.81	60.1864	1
A	OG-4	4	2656	3374.1	-718.102	2
A	OG-4	5	3652	3163.02	488.983	2
A	OG-4	6	3073	3056.81	16.1864	2
A	OG-4	7	5040	3370.97	1669.03	2
A	OG-4	8	4550	3072.05	1477.95	2
A	OG-4	9	3166	3204.64	-38.6441	1
A	OG-4	10	3134	2962.41	171.593	2
A	OG-4	11	3514	3323.54	190.458	2
A	OG-4	12	1998	3248.78	-1250.78	2
A	OG-4	13	3033	3389.63	-356.627	2
A	OG-4	14	3506	2961.17	544.831	2
A	OG-4	15	2633	3308.22	-675.22	2
A	OG-4	16	3078	3059.76	18.2373	1
A	OG-4	17	2881	3087.73	-206.729	1
A	OG-4	18	3491	3326.81	164.186	2
A	OG-4	19	5264	3037.53	2226.47	2
A	OG-4	20	3133	3223.88	-90.8814	1
A	OG-4	21	3384	3230.85	153.153	2
A	OG-4	22	4957	3061.93	1895.07	2
A	OG-4	23	1530	3194.29	-1664.29	2
A	OG-4	24	3192	3124	68	2
A	OG-4	25	3776	3094.85	681.153	2
A	OG-4	26	3315	3266.17	48.8305	1
A	OG-4	27	3137	3103.64	33.3559	1
A	OG-4	28	3594	3138	456	2
A	OG-4	29	4412	3286.25	1125.75	2
A	OG-4	30	3460	3168.64	291.356	2
A	OG-4	31	2853	3260.08	-407.085	1
A	OG-4	32	4192	3113.15	1078.85	2
A	OG-4	33	2092	3261.17	-1169.17	2
A	OG-4	34	3060	3127.97	-67.9661	1
A	OG-4	35	3354	3062.17	291.831	2
A	OG-4	36	3607	3278.64	328.356	2
A	OG-4	37	2381	3075.61	-694.61	2
A	OG-4	38	3231	3209.29	21.7119	1
A	OG-4	39	1976	3017.97	-1041.97	2
A	OG-4	40	2706	3088.85	-382.847	2
A	OG-4	41	2848	3137.73	-289.729	1
A	OG-4	42	4090	3146.46	943.542	2
A	OG-4	43	3214	3099.2	114.797	1
A	OG-4	44	2491	3138.85	-647.847	2
A	OG-4	45	3790	3173.97	616.034	2
A	OG-4	46	3627	3300.17	326.831	2
A	OG-4	47	4400	3207.17	1192.83	2
A	OG-4	48	3906	3084.92	821.085	2
A	OG-4	49	3280	3131.12	148.881	1
A	OG-4	50	2932	3081.85	-149.847	1
A	OG-4	51	3697	3190.05	506.949	2
A	OG-4	52	3397	3041.15	355.847	2
A	OG-4	53	4278	3125.29	1152.71	2
A	OG-4	54	4871	3151.49	1719.51	2
A	OG-4	55	3880	3073.58	806.424	2
A	OG-4	56	3230	3030.44	199.559	1
A	OG-4	57	1365	3042.95	-1677.95	2
A	OG-4	58	2475	3034.56	-559.559	2
A	OG-4	59	3428	3084.59	343.407	1
A	OG-4	60	3286	3133.56	152.441	2
A	OG-4	61	3057	2989.59	67.4068	2
A	OG-4	62	1480	3086.97	-1606.97	2
A	OG-4	63	2852	3064.36	-212.356	1
A	OG-4	64	1940	3027.24	-1087.24	2
A	OG-4	65	3018	3013.71	4.28814	1
A	OG-4	66	4032	3069.56	962.441	2
A	OG-4	67	3622	3113.53	508.475	2
A	OG-4	68	2224	3005.15	-781.153	2
A	OG-4	69	2650	3047.41	-397.407	2
A	OG-4	70	3340	3102.76	237.237	1
A	OG-4	71	3729	3303.2	425.797	2
A	OG-4	72	4625	3312.68	1312.32	2
A	OG-4	73	3296	3348.41	-52.4068	1
A	OG-4	74	2727	3314.12	-587.119	2
A	OG-4	75	3124	3182.88	-58.8814	1
A	OG-4	76	5294	3193.24	2100.76	2
A	OG-4	77	3026	3119.15	-93.1525	1
A	OG-4	78	2975	3138.19	-163.186	1
A	OG-4	79	1584	3193.59	-1609.59	2
A	OG-4	80	2813	3202	-389	1
A	OG-4	81	3277	3156.51	120.492	2
A	OG-4	82	4496	3190.03	1305.97	2
A	OG-4	83	3453	3171.95	281.051	2
A	OG-4	84	2388	3177.98	-789.983	2
A	OG-4	85	3723	3180.2	542.797	2
A	OG-4	86	3443	3172.86	270.136	2
A	OG-4	87	2878	3156.27	-278.271	1
A	OG-4	88	3332	3194.03	137.966	2
A	OG-4	89	3815	3109.15	705.847	2
A	OG-4	90	2923	3194.42	-271.424	2
A	OG-4	91	1392	3168.22	-1776.22	2
A	OG-4	92	2933	3173.95	-240.949	1
A	OG-4	93	3295	3169.44	125.559	2
B	OG-1	1	3076	3030.8	45.2034	1
B	OG-1	2	3327	2986.2	340.797	2
B	OG-1	3	4199	3103.44	1095.56	2
B	OG-1	4	2920	3001.12	-81.1186	2
B	OG-1	5	3189	3099.46	89.5424	1
B	OG-1	6	5075	3175.76	1899.24	2
B	OG-1	7	3614	3010.49	603.508	2
B	OG-1	8	2959	3053.8	-94.7966	2
B	OG-1	9	3275	3282.8	-7.79661	1
B	OG-1	10	3656	3143.24	512.763	2
B	OG-1	11	2621	3045.32	-424.322	1
B	OG-1	12	2689	3054.31	-365.305	1
B	OG-1	13	3109	3144.44	-35.4407	1
B	OG-1	14	2203	3054.88	-851.881	2
B	OG-1	15	2845	2926.36	-81.3559	1
B	OG-1	16	3811	2736.03	1074.97	2
B	OG-1	17	1250	3183.53	-1933.53	2
B	OG-1	18	3514	3054.44	459.559	2
B	OG-1	19	2778	2983.73	-205.729	1
B	OG-1	20	4452	3149.24	1302.76	2
B	OG-1	21	3719	2991.41	727.593	2
B	OG-1	22	2999	3077.32	-78.322	1
B	OG-1	23	3199	3361.61	-162.61	2
B	OG-1	24	3743	3113.88	629.119	2
B	OG-1	25	2461	3129.49	-668.492	2
B	OG-1	26	3554	3108.24	445.763	2
B	OG-1	27	3237	2992.56	244.441	1
B	OG-1	28	3006	3130.76	-124.763	1
B	OG-1	29	2619	2694.41	-75.4068	1
B	OG-1	30	1689	2608.1	-919.102	2
B	OG-1	31	3270	2837.8	432.203	2
B	OG-1	32	2352	3129.37	-777.373	2
B	OG-1	33	3112	3076.29	35.7119	1
B	OG-1	34	3264	2961.88	302.119	2
B	OG-1	35	4346	2902.15	1443.85	2
B	OG-1	36	2739	3108.2	-369.203	1
B	OG-1	37	5025	3078.76	1946.24	2
B	OG-1	38	3943	3060.2	882.797	2
B	OG-1	39	3278	2982.2	295.797	2
B	OG-1	40	3033	3056.56	-23.5593	1
B	OG-1	41	3642	3030.64	611.356	2
B	OG-1	42	2914	3170.64	-256.644	1
B	OG-1	43	3205	3105.29	99.7119	2
B	OG-1	44	1246	3095.56	-1849.56	2
B	OG-1	45	3540	3093.44	446.559	2
B	OG-1	46	1530	3075.36	-1545.36	2
B	OG-1	47	2986	3076.44	-90.4407	1
B	OG-1	48	3445	3083.44	361.559	2
B	OG-1	49	4421	3064.88	1356.12	2
B	OG-1	50	3302	2874.68	427.322	2
B	OG-1	51	2748	3074.68	-326.678	1
B	OG-1	52	3303	3086	217	2
B	OG-1	53	4027	2731.36	1295.64	2
B	OG-1	54	1820	3112.68	-1292.68	2
B	OG-1	55	3514	3004.88	509.119	1
B	OG-1	56	3057	3168.47	-111.475	1
B	OG-1	57	2535	3033	-498	2
B	OG-1	58	2510	2818.19	-308.186	2
B	OG-1	59	3241	3047.47	193.525	2
B	OG-1	60	3373	3000.32	372.678	1
B	OG-1	61	2920	2983.88	-63.8814	1
B	OG-1	62	2012	2848	-836	2
B	OG-1	63	2891	2984.03	-93.0339	1
B	OG-1	64	2701	3103.2	-402.203	2
B	OG-1	65	2228	2893.56	-665.559	2
B	OG-1	66	3375	2761.32	613.678	2
B	OG-1	67	1046	2483.34	-1437.34	2
B	OG-1	68	3268	3079.8	188.203	2
B	OG-1	69	1506	2903.12	-1397.12	2
B	OG-1	70	3171	3166.36	4.64407	1
B	OG-1	71	2570	3111.36	-541.356	2
B	OG-1	72	3403	2800.75	602.254	2
B	OG-1	73	1826	2996.36	-1170.36	2
B	OG-1	74	1428	2684.86	-1256.86	2
B	OG-1	75	3510	3071.36	438.644	2
B	OG-1	76	4755	3103.56	1651.44	2
B	OG-1	77	3932	3138.32	793.678	2
B	OG-1	78	3027	2991.36	35.6441	1
B	OG-1	79	3041	2755.22	285.78	2
B	OG-1	80	3406	3209.83	196.169	2
B	OG-1	81	4974	2951.36	2022.64	2
B	OG-1	82	2560	2923.92	-363.915	1
B	OG-1	83	3209	2782.59	426.407	2
B	OG-1	84	4625	2776.8	1848.2	2
B	OG-1	85	2114	3098.71	-984.712	2
B	OG-1	86	3061	3007.41	53.5932	1
B	OG-1	87	3088	3039.03	48.9661	1
B	OG-1	88	4694	3008.54	1685.46	2
B	OG-1	89	2904	3100.71	-196.712	1
B	OG-1	90	3952	2642.68	1309.32	2
B	OG-1	91	2787	2763.54	23.4576	1
B	OG-1	92	3409	2972.12	436.881	2
B	OG-1	93	3807	3122.12	684.881	2
B	OG-2	1	4190	3165.64	1024.36	2
B	OG-2	2	3250	3177.08	72.9153	1
B	OG-2	3	3559	3181.12	377.881	2
B	OG-2	4	1618	3180.36	-1562.36	2
B	OG-2	5	2880	3230.44	-350.441	2
B	OG-2	6	3813	3184.44	628.559	2
B	OG-2	7	2863	3179.56	-316.559	2
B	OG-2	8	4223	3197.12	1025.88	2
B	OG-2	9	3327	3190	137	2
B	OG-2	10	1927	3172.24	-1245.24	2
B	OG-2	11	3365	3188.56	176.441	1
B	OG-2	12	2424	3175	-751	2
B	OG-2	13	3563	3195.88	367.119	2
B	OG-2	14	3077	3190	-113	1
B	OG-2	15	4802	3170.36	1631.64	2
B	OG-2	16	1917	3166.56	-1249.56	2
B	OG-2	17	3366	3164.44	201.559	2
B	OG-2	18	2617	3164.56	-547.559	2
B	OG-2	19	3274	3184.12	89.8814	1
B	OG-2	20	2719	3176.24	-457.237	2
B	OG-2	21	2970	3167.88	-197.881	1
B	OG-2	22	4016	3098.36	917.644	2
B	OG-2	23	3541	3124.12	416.881	2
B	OG-2	24	3463	3150.88	312.119	2
B	OG-2	25	1307	3155	-1848	2
B	OG-2	26	3718	3182.44	535.559	2
B	OG-2	27	3273	3179.12	93.8814	1
B	OG-2	28	2418	3156.24	-738.237	2
B	OG-2	29	3429	3200.12	228.881	2
B	OG-2	30	2831	3132.8	-301.797	1
B	OG-2	31	1547	2902.66	-1355.66	2
B	OG-2	32	3078	2990.07	87.9322	2
B	OG-2	33	3165	3168	-3	1
B	OG-2	34	4225	3173.2	1051.8	2
B	OG-2	35	2923	3154.03	-231.034	1
B	OG-2	36	2419	3170.47	-751.475	2
B	OG-2	37	2914	3156.39	-242.39	1
B	OG-2	38	2826	3187.47	-361.475	1
B	OG-2	39	3017	3157.15	-140.153	2
B	OG-2	40	1313	3178.44	-1865.44	2
B	OG-2	41	3176	3165.24	10.7627	2
B	OG-2	42	4011	3173.15	837.847	2
B	OG-2	43	3318	3145.42	172.576	2
B	OG-2	44	4822	3172.92	1649.08	2
B	OG-2	45	3419	3147.83	271.169	2
B	OG-2	46	2619	3142.66	-523.661	2
B	OG-2	47	3416	3152.03	263.966	2
B	OG-2	48	5068	3142.66	1925.34	2
B	OG-2	49	2973	3133.46	-160.458	1
B	OG-2	50	2164	3123.25	-959.254	2
B	OG-2	51	3563	3128.34	434.661	2
B	OG-2	52	2649	3106.07	-457.068	1
B	OG-2	53	2926	3072.78	-146.78	1
B	OG-2	54	2716	3021.19	-305.186	2
B	OG-2	55	4743	3187.86	1555.14	2
B	OG-2	56	3157	3028.63	128.373	2
B	OG-2	57	3412	2852.69	559.305	2
B	OG-2	58	2126	3001.86	-875.864	2
B	OG-2	59	3271	3150.98	120.017	2
B	OG-2	60	4373	2814.17	1558.83	2
B	OG-2	61	3107	2940.37	166.627	2
B	OG-2	62	2754	3131.51	-377.508	1
B	OG-2	63	3713	3132.02	580.983	2
B	OG-2	64	3075	3114.19	-39.1864	2
B	OG-2	65	2380	2764.58	-384.576	1
B	OG-2	66	1669	2698.05	-1029.05	2
B	OG-2	67	2914	2952.25	-38.2542	2
B	OG-2	68	2853	3106.49	-253.492	1
B	OG-2	69	3411	3130.83	280.169	2
B	OG-2	70	4454	3151.58	1302.42	2
B	OG-2	71	2025	2893.98	-868.983	2
B	OG-2	72	3301	2940.81	360.186	2
B	OG-2	73	2583	2932.75	-349.746	1
B	OG-2	74	2977	3136.25	-159.254	1
B	OG-2	75	2855	2870.86	-15.8644	1
B	OG-2	76	1514	3132.93	-1618.93	2
B	OG-2	77	3015	3078.98	-63.9831	1
B	OG-2	78	5006	3105.22	1900.78	2
B	OG-2	79	3119	3132.58	-13.5763	2
B	OG-2	80	3599	3095.73	503.271	2
B	OG-2	81	4467	2975.49	1491.51	2
B	OG-2	82	2984	2756.31	227.695	2
B	OG-2	83	2805	3135.69	-330.695	1
B	OG-2	84	1196	3049.58	-1853.58	1
B	OG-2	85	3419	3126.93	292.068	2
B	OG-2	86	3702	3131.54	570.458	2
B	OG-2	87	3008	3131.58	-123.576	1
B	OG-2	88	5007	3117.17	1889.83	2
B	OG-2	89	3656	3114.85	541.153	2
B	OG-2	90	3377	3126.81	250.186	2
B	OG-2	91	3623	2823.8	799.203	2
B	OG-2	92	3561	3060.29	500.712	2
B	OG-2	93	3953	3023.46	929.542	2
B	OG-3	1	3245	3071.88	173.119	2
B	OG-3	2	3205	3196.2	8.79661	1
B	OG-3	3	3559	3181.2	377.797	2
B	OG-3	4	1669	3202.68	-1533.68	2
B	OG-3	5	2881	3183.36	-302.356	1
B	OG-3	6	2758	3179.32	-421.322	2
B	OG-3	7	2927	3166.92	-239.915	1
B	OG-3	8	5153	3196.24	1956.76	2
B	OG-3	9	3666	3183.68	482.322	2
B	OG-3	10	4017	3194.32	822.678	2
B	OG-3	11	2914	3168.36	-254.356	1
B	OG-3	12	5115	3212.53	1902.47	2
B	OG-3	13	2605	3172.56	-567.559	2
B	OG-3	14	3565	3192.2	372.797	2
B	OG-3	15	2418	3178.8	-760.797	2
B	OG-3	16	3156	3193.12	-37.1186	1
B	OG-3	17	4809	3189.56	1619.44	2
B	OG-3	18	3076	3186.76	-110.763	1
B	OG-3	19	3620	3193.12	426.881	2
B	OG-3	20	2961	3220.68	-259.678	2
B	OG-3	21	3809	3182	627	2
B	OG-3	22	3115	3160.24	-45.2373	2
B	OG-3	23	3557	3172.12	384.881	2
B	OG-3	24	3409	3171.44	237.559	2
B	OG-3	25	1912	3195.08	-1283.08	2
B	OG-3	26	2815	3184.24	-369.237	2
B	OG-3	27	3266	3151	115	2
B	OG-3	28	3258	3192	66	2
B	OG-3	29	4799	3151.12	1647.88	2
B	OG-3	30	4207	3151.12	1055.88	2
B	OG-3	31	2604	3127.71	-523.712	2
B	OG-3	32	3154	3159.47	-5.47458	1
B	OG-3	33	3314	3180.44	133.559	2
B	OG-3	34	3724	3156.92	567.085	2
B	OG-3	35	3220	3166.56	53.4407	2
B	OG-3	36	3452	3136.24	315.763	2
B	OG-3	37	4502	3138.12	1363.88	2
B	OG-3	38	2215	3156.44	-941.441	2
B	OG-3	39	3561	3142.88	418.119	2
B	OG-3	40	3422	3153.03	268.966	2
B	OG-3	41	1610	3142.76	-1532.76	2
B	OG-3	42	3795	3137.32	657.678	2
B	OG-3	43	3110	3165.12	-55.1186	1
B	OG-3	44	2405	3133.76	-728.763	2
B	OG-3	45	1312	3154.03	-1842.03	2
B	OG-3	46	3018	3157.12	-139.119	1
B	OG-3	47	2938	3140.76	-202.763	1
B	OG-3	48	1607	3134.44	-1527.44	2
B	OG-3	49	3311	3148.12	162.881	2
B	OG-3	50	1317	3133	-1816	2
B	OG-3	51	2610	3136.36	-526.356	2
B	OG-3	52	4208	3146.88	1061.12	2
B	OG-3	53	2204	3130.68	-926.678	2
B	OG-3	54	3360	3133	227	2
B	OG-3	55	4802	3143.12	1658.88	2
B	OG-3	56	2960	3164	-204	1
B	OG-3	57	2707	3142.32	-435.322	2
B	OG-3	58	2800	3138.92	-338.915	1
B	OG-3	59	2415	3175.44	-760.441	2
B	OG-3	60	3609	3144.59	464.407	2
B	OG-3	61	3459	3156.24	302.763	2
B	OG-3	62	5108	3142	1966	2
B	OG-3	63	3508	3157.44	350.559	2
B	OG-3	64	3267	3164.44	102.559	1
B	OG-3	65	1905	3167.12	-1262.12	2
B	OG-3	66	4004	3146.03	857.966	2
B	OG-3	67	3407	3165.56	241.441	2
B	OG-3	68	2910	3166.47	-256.475	1
B	OG-3	69	4210	3186	1024	2
B	OG-3	70	3065	3163	-98	1
B	OG-3	71	3558	3150.59	407.407	2
B	OG-3	72	2256	3129.47	-873.475	2
B	OG-3	73	3008	3165.44	-157.441	1
B	OG-3	74	2916	3017.24	-101.237	1
B	OG-3	75	3703	3156.47	546.525	2
B	OG-3	76	2718	3151.47	-433.475	2
B	OG-3	77	3455	3184.56	270.441	2
B	OG-3	78	4012	3152.15	859.847	2
B	OG-3	79	3312	3174.59	137.407	2
B	OG-3	80	3721	3163.36	557.644	2
B	OG-3	81	3363	3121.8	241.203	2
B	OG-3	82	2854	3156.92	-302.915	2
B	OG-3	83	3816	3144	672	2
B	OG-3	84	3014	3179.36	-165.356	1
B	OG-3	85	4510	3113.56	1396.44	2
B	OG-3	86	3098	3149.47	-51.4746	1
B	OG-3	87	3354	3155.56	198.441	2
B	OG-3	88	4506	3150.56	1355.44	2
B	OG-3	89	1317	3135.15	-1818.15	2
B	OG-3	90	3211	3167.56	43.4407	1
B	OG-3	91	3004	3124.24	-120.237	2
B	OG-3	92	1924	3168.56	-1244.56	2
B	OG-3	93	2866	3124.12	-258.119	1
B	OG-4	1
B	OG-4	2	3302	3076.92	225.085	2
B	OG-4	3	1408	2998.75	-1590.75	2
B	OG-4	4	3242	2784.9	457.102	2
B	OG-4	5	2514	3087	-573	2
B	OG-4	6	3460	2794.1	665.898	2
B	OG-4	7	2948	3279.64	-331.644	1
B	OG-4	8	5266	2842.8	2423.2	2
B	OG-4	9	4884	2972.19	1911.81	2
B	OG-4	10	3208	2474.54	733.458	2
B	OG-4	11	3389	2809.31	579.695	2
B	OG-4	12	3609	2797.68	811.322	2
B	OG-4	13	2011	2956.66	-945.661	2
B	OG-4	14	2434	2656.36	-222.356	1
B	OG-4	15	3243	3258.68	-15.678	2
B	OG-4	16	2533	3093.92	-560.915	2
B	OG-4	17	2712	3253.27	-541.271	2
B	OG-4	18	2796	2875.39	-79.3898	1
B	OG-4	19	3140	2987.03	152.966	2
B	OG-4	20	4969	2966.15	2002.85	2
B	OG-4	21	3050	3104.83	-54.8305	2
B	OG-4	22	3168	3278.32	-110.322	1
B	OG-4	23	4915	3434.76	1480.24	2
B	OG-4	24	1194	3340.08	-2146.08	2
B	OG-4	25	3158	2848.63	309.373	2
B	OG-4	26	3700	3273.68	426.322	2
B	OG-4	27	2948	2849.8	98.2034	2
B	OG-4	28	2592	2971.08	-379.085	2
B	OG-4	29	3556	2987.19	568.814	2
B	OG-4	30	3806	2926.51	879.492	2
B	OG-4	31	3370	3092.03	277.966	2
B	OG-4	32	2363	3153.8	-790.797	2
B	OG-4	33	3732	3337.97	394.034	2
B	OG-4	34	1648	3138.47	-1490.47	2
B	OG-4	35
B	OG-4	36	3324	3137.8	186.203	1
B	OG-4	37	1865	3074.83	-1209.83	2
B	OG-4	38	2776	3323.44	-547.441	2
B	OG-4	39	1701	3258.03	-1557.03	1
B	OG-4	40	2629	3287.92	-658.915	2
B	OG-4	41	2819	3257.47	-438.475	1
B	OG-4	42	4168	3140.93	1027.07	2
B	OG-4	43	3016	3003.71	12.2881	1
B	OG-4	44	2542	3131.15	-589.153	2
B	OG-4	45	3789	2817.36	971.644	2
B	OG-4	46	3280	3199.92	80.0847	1
B	OG-4	47	4520	3159.32	1360.68	2
B	OG-4	48	3808	3238.53	569.475	2
B	OG-4	49	2431	2575.93	-144.932	1
B	OG-4	50	2952	2917.36	34.6441	2
B	OG-4	51	3579	3204.41	374.593	2
B	OG-4	52	3052	3145.12	-93.1186	1
B	OG-4	53	4356	3104.68	1251.32	2
B	OG-4	54	4961	3460.41	1500.59	2
B	OG-4	55	3912	3047.76	864.237	2
B	OG-4	56	3418	3047.15	370.847	2
B	OG-4	57	1396	3063.44	-1667.44	2
B	OG-4	58	2576	3283.44	-707.441	2
B	OG-4	59	3715	3267.24	447.763	2
B	OG-4	60	3537	3281.97	255.034	2
B	OG-4	61	3126	3092.92	33.0847	1
B	OG-4	62	1688	3215.36	-1527.36	2
B	OG-4	63	2947	3204.36	-257.356	2
B	OG-4	64	2048	3222.71	-1174.71	2
B	OG-4	65	7478	7531.83	-53.8305	2
B	OG-4	66	4333	3051.71	1281.29	2
B	OG-4	67	3707	3228.1	478.898	1
B	OG-4	68	2509	3184.17	-675.169	1
B	OG-4	69	2497	3210.08	-713.085	2
B	OG-4	70	3197	3085.47	111.525	1
B	OG-4	71	3750	3169.39	580.61	2
B	OG-4	72	4439	3216	1223	2
B	OG-4	73	3476	3091.41	384.593	2
B	OG-4	74	2928	3308.68	-380.678	2
B	OG-4	75	3105	3153.88	-48.8814	2
B	OG-4	76	5189	3132	2057	2
B	OG-4	77	3022	3355.92	-333.915	1
B	OG-4	78	3138	3142.73	-4.72881	1
B	OG-4	79	1433	3319.92	-1886.92	2
B	OG-4	80	2695	3097.44	-402.441	2
B	OG-4	81	3375	3160.83	214.169	2
B	OG-4	82	4574	3268.95	1305.05	2
B	OG-4	83	3479	3010.68	468.322	2
B	OG-4	84	2234	3101.64	-867.644	2
B	OG-4	85	3582	3176.59	405.407	2
B	OG-4	86	3326	3196.32	129.678	2
B	OG-4	87	2429	2934.12	-505.119	2
B	OG-4	88	3322	2960.8	361.203	2
B	OG-4	89	3408	2879.24	528.763	2
B	OG-4	90	3054	3039.51	14.4915	1
B	OG-4	91	1059	2944.32	-1885.32	2
B	OG-4	92	7456	7874.12	-418.119	2
B	OG-4	93	3175	2938.92	236.085	2
C	OG-1	1
C	OG-1	2	1240	2934.05	-1694.05	2
C	OG-1	3	3132	2966.69	165.305	1
C	OG-1	4	2605	2848.05	-243.051	1
C	OG-1	5	3304	2841.49	462.508	2
C	OG-1	6	2920	2950	-30	1
C	OG-1	7	4990	2909.73	2080.27	2
C	OG-1	8	4474	2937.49	1536.51	2
C	OG-1	9	2991	2859.02	131.983	1
C	OG-1	10	2860	2642.24	217.763	1
C	OG-1	11	3109	1940.88	1168.12	2
C	OG-1	12	1855	2762.39	-907.39	2
C	OG-1	13	2577	2791.25	-214.254	1
C	OG-1	14	3172	2700.61	471.39	2
C	OG-1	15	2463	2881.88	-418.881	1
C	OG-1	16	2796	2934.93	-138.932	1
C	OG-1	17	2750	3489.54	-739.542	1
C	OG-1	18	2844	2469.75	374.254	1
C	OG-1	19	5008	3122.66	1885.34	2
C	OG-1	20	2765	3015.05	-250.051	1
C	OG-1	21	3338	2868.93	469.068	2
C	OG-1	22	4576	2769.73	1806.27	2
C	OG-1	23	1239	2848.34	-1609.34	2
C	OG-1	24	3188	2966.02	221.983	1
C	OG-1	25	3744	2702.46	1041.54	2
C	OG-1	26	2775	2140.54	634.458	2
C	OG-1	27	3019	3198.85	-179.847	1
C	OG-1	28	3571	3305.75	265.254	1
C	OG-1	29	3834	1659.88	2174.12	2
C	OG-1	30	3231	3096.08	134.915	1
C	OG-1	31	2235	2784.93	-549.932	1
C	OG-1	32	3912	2683.07	1228.93	2
C	OG-1	33	1809	2800.54	-991.542	2
C	OG-1	34	2789	2855.93	-66.9322	1
C	OG-1	35	2921	3001.25	-80.2542	1
C	OG-1	36	3291	2801.25	489.746	2
C	OG-1	37	1983	2879.97	-896.966	1
C	OG-1	38	3051	2805.2	245.797	2
C	OG-1	39	1893	2981.81	-1088.81	2
C	OG-1	40	2768	2905.58	-137.576	1
C	OG-1	41	2911	2866.49	44.5085	1
C	OG-1	42	3976	2971.49	1004.51	2
C	OG-1	43	3028	2899.02	128.983	1
C	OG-1	44	2360	2859.61	-499.61	1
C	OG-1	45	3651	2888.37	762.627	2
C	OG-1	46	3449	2895.61	553.39	2
C	OG-1	47	4442	2870.17	1571.83	2
C	OG-1	48	3881	3008.81	872.186	2
C	OG-1	49	3039	2828.14	210.864	1
C	OG-1	50	2688	2861.61	-173.61	1
C	OG-1	51	3647	2898.08	748.915	2
C	OG-1	52	3159	2927.81	231.186	1
C	OG-1	53	4053	2908.37	1144.63	2
C	OG-1	54	4667	2878.85	1788.15	2
C	OG-1	55	3449	2975.85	473.153	2
C	OG-1	56	2976	2837.61	138.39	1
C	OG-1	57	1152	2896.08	-1744.08	2
C	OG-1	58	2072	2908.17	-836.169	2
C	OG-1	59	3439	2898.85	540.153	2
C	OG-1	60	3267	2870.29	396.712	1
C	OG-1	61	2865	2867.97	-2.9661	1
C	OG-1	62	1254	2920.29	-1666.29	2
C	OG-1	63
C	OG-1	64	1551	2904.78	-1353.78	2
C	OG-1	65	2847	3020.73	-173.729	1
C	OG-1	66	4026	2755.85	1270.15	2
C	OG-1	67	3433	2953.93	479.068	2
C	OG-1	68	2040	2913.37	-873.373	1
C	OG-1	69	2473	2926.93	-453.932	1
C	OG-1	70	3177	2833.32	343.678	1
C	OG-1	71	3523	3067.61	455.39	2
C	OG-1	72	4139	2905.37	1233.63	2
C	OG-1	73	3193	2664.12	528.881	2
C	OG-1	74	2645	3098.93	-453.932	1
C	OG-1	75	3041	2858.73	182.271	1
C	OG-1	76	4955	2897.61	2057.39	2
C	OG-1	77	2770	2872.73	-102.729	1
C	OG-1	78	2906	3005.49	-99.4915	1
C	OG-1	79	1314	2963.76	-1649.76	2
C	OG-1	80	2607	3045.61	-438.61	1
C	OG-1	81	3090	3027.32	62.678	1
C	OG-1	82	4279	3042.12	1236.88	2
C	OG-1	83	3246	3031.05	214.949	1
C	OG-1	84	2056	3035.97	-979.966	2
C	OG-1	85	3427	3099.73	327.271	1
C	OG-1	86	3545	3071.17	473.831	2
C	OG-1	87	2800	3017.41	-217.407	1
C	OG-1	88	3263	3114.2	148.797	1
C	OG-1	89	3728	2914.12	813.881	2
C	OG-1	90	3184	3055.19	128.814	1
C	OG-1	91	1164	3075.39	-1911.39	2
C	OG-1	92	2739	3010.41	-271.407	1
C	OG-1	93	3072	3032.63	39.3729	1
C	OG-2	1	4236	3176.86	1059.14	2
C	OG-2	2	3203	3296.73	-93.7288	1
C	OG-2	3	3549	3133.05	415.949	2
C	OG-2	4	1862	3219.17	-1357.17	2
C	OG-2	5	3118	3202.49	-84.4915	1
C	OG-2	6	4057	3184.61	872.39	2
C	OG-2	7	3008	3152.17	-144.169	1
C	OG-2	8	4161	3166.41	994.593	2
C	OG-2	9	3269	3150.41	118.593	1
C	OG-2	10	2077	3130.29	-1053.29	2
C	OG-2	11	3323	3120.85	202.153	1
C	OG-2	12	2620	3158.61	-538.61	1
C	OG-2	13	3561	3014.37	546.627	2
C	OG-2	14	2933	3102.97	-169.966	1
C	OG-2	15	4667	3118.85	1548.15	2
C	OG-2	16	1965	3080.73	-1115.73	2
C	OG-2	17	3418	3083.85	334.153	2
C	OG-2	18	2663	3062.85	-399.847	1
C	OG-2	19	3003	3052.41	-49.4068	1
C	OG-2	20	2681	3072.61	-391.61	1
C	OG-2	21	2932	3212.22	-280.22	1
C	OG-2	22	3961	3010.37	950.627	2
C	OG-2	23	3569	3173.08	395.915	2
C	OG-2	24	3302	3232.32	69.678	1
C	OG-2	25	1365	3060.93	-1695.93	2
C	OG-2	26	3838	3086.17	751.831	2
C	OG-2	27	3338	3072.61	265.39	2
C	OG-2	28	2374	3051.37	-677.373	2
C	OG-2	29	3115	2960.61	154.39	1
C	OG-2	30	2573	3134.46	-561.458	1
C	OG-2	31	1728	3222.14	-1494.14	2
C	OG-2	32	3439	3136.93	302.068	1
C	OG-2	33	2947	3082.2	-135.203	1
C	OG-2	34	4293	3135.25	1157.75	2
C	OG-2	35	2921	2995.34	-74.339	1
C	OG-2	36	2490	3054.29	-564.288	1
C	OG-2	37	2990	3158.14	-168.136	1
C	OG-2	38	2747	2995.61	-248.61	1
C	OG-2	39	2988	3071.93	-83.9322	1
C	OG-2	40	1271	3069.53	-1798.53	2
C	OG-2	41	2921	3085	-164	1
C	OG-2	42	3954	3063.49	890.508	1
C	OG-2	43	3291	3122.25	168.746	1
C	OG-2	44	4795	3016.97	1778.03	2
C	OG-2	45	3367	3129.14	237.864	2
C	OG-2	46	2581	3086.86	-505.864	1
C	OG-2	47	3501	3109.02	391.983	2
C	OG-2	48	4857	3097.61	1759.39	2
C	OG-2	49	2943	3035.25	-92.2542	1
C	OG-2	50	2323	3282.49	-959.492	2
C	OG-2	51	3578	3030.85	547.153	2
C	OG-2	52	2649	3040.85	-391.847	1
C	OG-2	53	2989	3115.14	-126.136	1
C	OG-2	54	2765	3077.22	-312.22	1
C	OG-2	55	4885	3101.41	1783.59	2
C	OG-2	56	3178	3039.29	138.712	1
C	OG-2	57	3467	3043.41	423.593	2
C	OG-2	58	1956	3019.56	-1063.56	2
C	OG-2	59	3053	3105.37	-52.3729	1
C	OG-2	60	4523	3045.46	1477.54	2
C	OG-2	61	3339	3107.29	231.712	1
C	OG-2	62	2892	3018.12	-126.119	1
C	OG-2	63	3837	3010.85	826.153	2
C	OG-2	64	3091	3044.2	46.7966	1
C	OG-2	65	2381	3316.95	-935.949	2
C	OG-2	66	2081	3466.07	-1385.07	2
C	OG-2	67	3170	3467.83	-297.831	1
C	OG-2	68	2993	3339.2	-346.203	1
C	OG-2	69	3732	3353	379	2
C	OG-2	70	4517	3331.86	1185.14	2
C	OG-2	71	2356	3438.66	-1082.66	2
C	OG-2	72	3444	3298.37	145.627	1
C	OG-2	73	2796	3243.73	-447.729	1
C	OG-2	74	3184	3312.08	-128.085	1
C	OG-2	75	3325	3318.17	6.83051	1
C	OG-2	76	1738	3347.97	-1609.97	2
C	OG-2	77	3345	3410.17	-65.1695	1
C	OG-2	78	5370	3484.44	1885.56	2
C	OG-2	79	3317	3309.17	7.83051	1
C	OG-2	80	3953	3324.32	628.678	2
C	OG-2	81	4525	3333.85	1191.15	2
C	OG-2	82	3126	3337.81	-211.814	1
C	OG-2	83	2914	3279.97	-365.966	1
C	OG-2	84	1296	3281.88	-1985.88	2
C	OG-2	85	3508	3349.44	158.559	2
C	OG-2	86	3910	3411.64	498.356	2
C	OG-2	87	3219	3319.39	-100.39	1
C	OG-2	88	5427	3286.44	2140.56	2
C	OG-2	89	3834	3283	551	2
C	OG-2	90	3515	3359.32	155.678	1
C	OG-2	91	3811	3291	520	2
C	OG-2	92	3709	3269.56	439.441	2
C	OG-2	93	4323	3315.71	1007.29	2
C	OG-3	1	2144	3137.53	-993.525	2
C	OG-3	2	3303	3178.73	124.271	1
C	OG-3	3	2997	3187.17	-190.169	1
C	OG-3	4	1955	3221.17	-1266.17	2
C	OG-3	5	3157	3367.29	-210.288	1
C	OG-3	6	2809	2930.64	-121.644	1
C	OG-3	7	3213	3234.24	-21.2373	1
C	OG-3	8	3741	3117.76	623.237	2
C	OG-3	9	4163	3089	1074	2
C	OG-3	10	3275	3151	124	2
C	OG-3	11	3733	4441.98	-708.983	1
C	OG-3	12	3058	3042.22	15.7797	1
C	OG-3	13	1163	2161.66	-998.661	2
C	OG-3	14	3253	3263.61	-10.6102	1
C	OG-3	15	2497	2943.88	-446.881	1
C	OG-3	16	1167	3094.12	-1927.12	2
C	OG-3	17	3409	3107.56	301.441	2
C	OG-3	18	3787	3117.8	669.203	2
C	OG-3	19	3022	3039.81	-17.8136	1
C	OG-3	20	3159	3082.44	76.5593	1
C	OG-3	21	3519	3073.95	445.051	2
C	OG-3	22	3091	3064.41	26.5932	1
C	OG-3	23	3588	3063.88	524.119	2
C	OG-3	24	1345	3051.51	-1706.51	2
C	OG-3	25	3070	3060.51	9.49153	1
C	OG-3	26	2936	3102.36	-166.356	1
C	OG-3	27	4333	3079.63	1253.37	2
C	OG-3	28	3325	3043.66	281.339	2
C	OG-3	29	2884	3032.24	-148.237	2
C	OG-3	30	1726	3139.56	-1413.56	2
C	OG-3	31	3392	3086.27	305.729	1
C	OG-3	32	2561	2877.76	-316.763	1
C	OG-3	33	4524	3110.05	1413.95	2
C	OG-3	34	2975	2963.25	11.7458	1
C	OG-3	35	2931	3028.76	-97.7627	1
C	OG-3	36	2593	3090.73	-497.729	2
C	OG-3	37	2740	3115.53	-375.525	1
C	OG-3	38	2923	3099.47	-176.475	1
C	OG-3	39	2585	3044.2	-459.203	2
C	OG-3	40	3577	3042.47	534.525	2
C	OG-3	41	3183	3053.24	129.763	1
C	OG-3	42	2286	3130.59	-844.593	2
C	OG-3	43	3699	3086.32	612.678	2
C	OG-3	44	2885	3028.27	-143.271	1
C	OG-3	45	3789	3064.54	724.458	2
C	OG-3	46	3142	3024.51	117.492	1
C	OG-3	47	2187	3062.86	-875.864	2
C	OG-3	48	2581	3059.12	-478.119	2
C	OG-3	49	3984	3110.32	873.678	2
C	OG-3	50	1399	3127.27	-1728.27	2
C	OG-3	51	3218	2922.66	295.339	1
C	OG-3	52	2606	3124.54	-518.542	2
C	OG-3	53	3328	3014.71	313.288	1
C	OG-3	54	2146	3033.03	-887.034	2
C	OG-3	55	3258	3161.31	96.6949	1
C	OG-3	56	4852	2951.75	1900.25	2
C	OG-3	57	2849	3091.54	-242.542	1
C	OG-3	58	3109	3125.1	-16.1017	1
C	OG-3	59	3042	3215.1	-173.102	1
C	OG-3	60	2267	3029	-762	2
C	OG-3	61	3336	3179.49	156.508	1
C	OG-3	62	4615	3127.93	1487.07	2
C	OG-3	63	2985	3168.25	-183.254	1
C	OG-3	64	3510	3120.58	389.424	2
C	OG-3	65	3105	3251.86	-146.864	1
C	OG-3	66	3689	3294.58	394.424	2
C	OG-3	67	4362	3247.14	1114.86	2
C	OG-3	68	3454	3262.14	191.864	1
C	OG-3	69	4738	3307.25	1430.75	2
C	OG-3	70	3923	3343.53	579.475	2
C	OG-3	71	3474	3326.25	147.746	1
C	OG-3	72	3627	3326.41	300.593	1
C	OG-3	73	4721	3363.76	1357.24	2
C	OG-3	74	3389	3425.25	-36.2542	1
C	OG-3	75	2947	3539.41	-592.407	2
C	OG-3	76	3544	3719.08	-175.085	1
C	OG-3	77	3984	3846.25	137.746	1
C	OG-3	78	4283	3691.17	591.831	2
C	OG-3	79	3311	3352.51	-41.5085	2
C	OG-3	80	1917	2848.76	-931.763	2
C	OG-3	81	2993	3000.61	-7.61017	1
C	OG-3	82	3545	3018.56	526.441	2
C	OG-3	83	1360	3098.61	-1738.61	2
C	OG-3	84	1882	3067.41	-1185.41	2
C	OG-3	85	3228	3097.29	130.712	1
C	OG-3	86	3118	3064.41	53.5932	1
C	OG-3	87	3267	3010.12	256.881	1
C	OG-3	88	5171	3043.17	2127.83	2
C	OG-3	89	4067	3028.73	1038.27	2
C	OG-3	90	2876	3034.76	-158.763	1
C	OG-3	91	3116	3051.85	64.1525	1
C	OG-3	92	2955	3025.49	-70.4915	1
C	OG-3	93	5050	3046.9	2003.1	2
C	OG-4	1
C	OG-4	2	2887	2982.12	-95.1186	1
C	OG-4	3	3497	2919.46	577.542	2
C	OG-4	4	4137	3359.05	777.949	2
C	OG-4	5	2983	3153.97	-170.966	1
C	OG-4	6	3243	3267.97	-24.9661	1
C	OG-4	7
C	OG-4	8	3710	3136.61	573.39	2
C	OG-4	9	3151	3567.49	-416.492	2
C	OG-4	10	3395	3068.53	326.475	1
C	OG-4	11	4137	3337.58	799.424	2
C	OG-4	12	2937	3225.08	-288.085	1
C	OG-4	13	2731	3159.61	-428.61	1
C	OG-4	14	3181	3312.85	-131.847	1
C	OG-4	15	2487	3169.76	-682.763	1
C	OG-4	16	2935	3278.14	-343.136	2
C	OG-4	17	4043	3202.85	840.153	2
C	OG-4	18	1344	3231.05	-1887.05	2
C	OG-4	19	3843	3215.88	627.119	2
C	OG-4	20	2880	3239.81	-359.814	1
C	OG-4	21	4867	3051.2	1815.8	2
C	OG-4	22	3933	3303.37	629.627	2
C	OG-4	23	3343	3098.61	244.39	2
C	OG-4	24	3440	3446.05	-6.05085	1
C	OG-4	25	3638	3049.05	588.949	2
C	OG-4	26	2435	3234.41	-799.407	2
C	OG-4	27	3495	3237.41	257.593	2
C	OG-4	28	3206	3248.2	-42.2034	1
C	OG-4	29	3251	3210.37	40.6271	1
C	OG-4	30	2741	3210.41	-469.407	1
C	OG-4	31	2187	3206.08	-1019.08	2
C	OG-4	32	3513	3226.85	286.153	2
C	OG-4	33	2431	3221.97	-790.966	2
C	OG-4	34	3238	3190.2	47.7966	1
C	OG-4	35	3405	3230.76	174.237	2
C	OG-4	36	4548	3222.68	1325.32	2
C	OG-4	37	2838	3217.25	-379.254	2
C	OG-4	38	5142	3248.69	1893.31	2
C	OG-4	39	4289	3178.29	1110.71	2
C	OG-4	40	3649	3251.49	397.508	2
C	OG-4	41	3127	3198.9	-71.8983	1
C	OG-4	42	3758	3198.29	559.712	2
C	OG-4	43	3044	3258.69	-214.695	1
C	OG-4	44	3597	3189.05	407.949	2
C	OG-4	45	1303	3234.64	-1931.64	2
C	OG-4	46	3841	3181.73	659.271	2
C	OG-4	47	1494	3218.08	-1724.08	2
C	OG-4	48	2936	3199.97	-263.966	1
C	OG-4	49	3487	3224.61	262.39	2
C	OG-4	50	4785	3316.05	1468.95	2
C	OG-4	51	3403	3092.17	310.831	2
C	OG-4	52	2869	3217.85	-348.847	1
C	OG-4	53	3397	3282.02	114.983	1
C	OG-4	54	4180	3004.32	1175.68	2
C	OG-4	55	1941	3230.53	-1289.53	2
C	OG-4	56	3820	3224.37	595.627	2
C	OG-4	57	2987	3220.97	-233.966	1
C	OG-4	58	2598	3197.41	-599.407	1
C	OG-4	59	2849	3216.49	-367.492	1
C	OG-4	60	3487	3197.61	289.39	2
C	OG-4	61	3437	3216.61	220.39	2
C	OG-4	62	3247	3190.73	56.2712	1
C	OG-4	63	2083	3206.41	-1123.41	2
C	OG-4	64	2901	3206.9	-305.898	1
C	OG-4	65	2955	3200.08	-245.085	1
C	OG-4	66	2545	3213.41	-668.407	2
C	OG-4	67	3698	3231.61	466.39	2
C	OG-4	68	1187	3192.85	-2005.85	2
C	OG-4	69	3257	3225.17	31.8305	1
C	OG-4	70	1856	3198.41	-1342.41	2
C	OG-4	71	3149	3190.29	-41.2881	1
C	OG-4	72	2599	3214.32	-615.322	1
C	OG-4	73	3539	3235.73	303.271	2
C	OG-4	74
C	OG-4	75	3532	3088.41	443.593	2
C	OG-4	76	4813	3195.97	1617.03	2
C	OG-4	77	3942	3216.05	725.949	2
C	OG-4	78	3319	3177.73	141.271	1
C	OG-4	79	3072	3239.73	-167.729	1
C	OG-4	80	3393	3231.61	161.39	1
C	OG-4	81	5143	3209.85	1933.15	2
C	OG-4	82	2724	3254.61	-530.61	1
C	OG-4	83	3799	3200.41	598.593	2
C	OG-4	84	5081	3176.85	1904.15	2
C	OG-4	85	2254	3267.53	-1013.53	2
C	OG-4	86	3189	3273.73	-84.7288	1
C	OG-4	87	3489	3163.73	325.271	2
C	OG-4	88	4654	3199.53	1454.47	2
C	OG-4	89	2747	3234.29	-487.288	2
C	OG-4	90	4145	3249.41	895.593	2
C	OG-4	91	2845	3209.93	-364.932	1
C	OG-4	92	3433	3188.41	244.593	1
C	OG-4	93	3731	3156.61	574.39	2
D	OG-1	1
D	OG-1	2	2488	3139.51	-651.508	1
D	OG-1	3	3424	3147.85	276.153	1
D	OG-1	4	2969	3117.9	-148.898	1
D	OG-1	5	5066	3068.54	1997.46	2
D	OG-1	6	4794	3280.73	1513.27	2
D	OG-1	7	3143	3062.81	80.1864	1
D	OG-1	8	3261	3036.29	224.712	1
D	OG-1	9	3676	3019.85	656.153	2
D	OG-1	10	2221	3085.44	-864.441	2
D	OG-1	11	2795	3098.08	-303.085	2
D	OG-1	12	3600	3068.49	531.508	2
D	OG-1	13	2596	3166.66	-570.661	2
D	OG-1	14	2866	2993.25	-127.254	1
D	OG-1	15
D	OG-1	16
D	OG-1	17	3248	3539.07	-291.068	2
D	OG-1	18
D	OG-1	19	3062	3279.92	-217.915	1
D	OG-1	20	3251	2909.25	341.746	2
D	OG-1	21	4753	3061.44	1691.56	2
D	OG-1	22	1256	3168.88	-1912.88	2
D	OG-1	23	3020	2539.36	480.644	1
D	OG-1	24	3685	2937.83	747.169	2
D	OG-1	25	2965	2988.86	-23.8644	1
D	OG-1	26	2789	3118.03	-329.034	1
D	OG-1	27	3445	2891.02	553.983	2
D	OG-1	28	4032	2965.34	1066.66	2
D	OG-1	29	3385	2819.47	565.525	2
D	OG-1	30	2464	3053.56	-589.559	2
D	OG-1	31	3790	1115.08	2674.92	2
D	OG-1	32	1732	2715.8	-983.797	2
D	OG-1	33	2603	2970.15	-367.153	1
D	OG-1	34	2961	3235	-274	1
D	OG-1	35	3350	3045.73	304.271	2
D	OG-1	36	2169	3015.85	-846.847	2
D	OG-1	37	3058	3056.81	1.18644	1
D	OG-1	38	1612	2477.75	-865.746	2
D	OG-1	39	2723	3302.98	-579.983	1
D	OG-1	40	2924	3033.69	-109.695	1
D	OG-1	41	4022	3225.25	796.746	2
D	OG-1	42	3065	3177.08	-112.085	1
D	OG-1	43	2396	3081.39	-685.39	2
D	OG-1	44	3586	2962.12	623.881	2
D	OG-1	45	3473	3066	407	2
D	OG-1	46	4526	3168.41	1357.59	2
D	OG-1	47	3969	3029.78	939.22	2
D	OG-1	48	3057	3026.14	30.8644	1
D	OG-1	49	2926	3090.76	-164.763	1
D	OG-1	50	3726	3106.76	619.237	2
D	OG-1	51	3209	3173.51	35.4915	2
D	OG-1	52	4080	3141.73	938.271	2
D	OG-1	53	4511	2314.81	2196.19	2
D	OG-1	54	3513	2422.36	1090.64	2
D	OG-1	55	3177	3206.12	-29.1186	1
D	OG-1	56	1128	3135.9	-2007.9	2
D	OG-1	57	2218	2914.69	-696.695	2
D	OG-1	58	3494	3364.22	129.78	2
D	OG-1	59	3270	3176.17	93.8305	1
D	OG-1	60	2877	3149.75	-272.746	1
D	OG-1	61	1440	3119.08	-1679.08	2
D	OG-1	62	2686	3075.25	-389.254	2
D	OG-1	63	1791	3001.34	-1210.34	2
D	OG-1	64
D	OG-1	65
D	OG-1	66	4077	3513.36	563.644	2
D	OG-1	67	3410	3022.34	387.661	2
D	OG-1	68	2271	3084.08	-813.085	2
D	OG-1	69	2486	3071.14	-585.136	2
D	OG-1	70	3160	3108.93	51.0678	1
D	OG-1	71	3448	3063.37	384.627	1
D	OG-1	72	4345	2980.64	1364.36	2
D	OG-1	73	3275	3033.53	241.475	1
D	OG-1	74	2507	3071.54	-564.542	1
D	OG-1	75	2853	3032.07	-179.068	1
D	OG-1	76	4901	2943.34	1957.66	2
D	OG-1	77	2759	3120.73	-361.729	1
D	OG-1	78	2830	2941.58	-111.576	1
D	OG-1	79	1452	2939.81	-1487.81	2
D	OG-1	80	2497	2432.59	64.4068	1
D	OG-1	81	3013	2056.69	956.305	2
D	OG-1	82	4290	2872.76	1417.24	2
D	OG-1	83	3320	3151.36	168.644	1
D	OG-1	84	2023	2914.75	-891.746	2
D	OG-1	85	3599	2955.86	643.136	1
D	OG-1	86	3352	3122.86	229.136	2
D	OG-1	87	2405	2998.34	-593.339	1
D	OG-1	88	3247	3126.81	120.186	1
D	OG-1	89	3596	2913.76	682.237	2
D	OG-1	90	2896	3025.69	-129.695	1
D	OG-1	91	1153	3114.78	-1961.78	2
D	OG-1	92	2742	3052.14	-310.136	1
D	OG-1	93	3065	3035.41	29.5932	1
D	OG-2	1	3992	3013.31	978.695	2
D	OG-2	2	2750	2754.32	-4.32203	2
D	OG-2	3	3373	2945.64	427.356	2
D	OG-2	4	1425	3053.12	-1628.12	2
D	OG-2	5	2694	3064.56	-370.559	1
D	OG-2	6	3630	3033.68	596.322	2
D	OG-2	7	2704	3052.12	-348.119	1
D	OG-2	8	4065	3050.44	1014.56	2
D	OG-2	9	3148	3042.76	105.237	2
D	OG-2	10	1766	2992.24	-1226.24	2
D	OG-2	11	3220	3155.44	64.5593	2
D	OG-2	12	2235	2942.92	-707.915	2
D	OG-2	13	3398	3063.44	334.559	2
D	OG-2	14	2898	2994.36	-96.3559	2
D	OG-2	15	4628	3024.24	1603.76	2
D	OG-2	16	1705	2983.8	-1278.8	2
D	OG-2	17	3199	3096.15	102.847	2
D	OG-2	18	2427	2978.8	-551.797	2
D	OG-2	19	2716	2696.56	19.4407	2
D	OG-2	20	2573	2975	-402	1
D	OG-2	21	2812	3004.59	-192.593	1
D	OG-2	22	3820	3086.47	733.525	2
D	OG-2	23	3403	3039.36	363.644	2
D	OG-2	24	3319	3030.12	288.881	2
D	OG-2	25	1160	3064.03	-1904.03	2
D	OG-2	26	3566	3091	475	2
D	OG-2	27	3082	2995.47	86.5254	2
D	OG-2	28	2231	3089.92	-858.915	2
D	OG-2	29	3228	3076.68	151.322	2
D	OG-2	30	2647	3035.31	-388.305	2
D	OG-2	31	1441	3074.64	-1633.64	2
D	OG-2	32	3200	3055.24	144.763	2
D	OG-2	33	3007	3047.8	-40.7966	2
D	OG-2	34	4038	3051.36	986.644	2
D	OG-2	35	2744	3040.92	-296.915	1
D	OG-2	36	2234	3015.24	-781.237	2
D	OG-2	37	2746	3083.83	-337.831	1
D	OG-2	38	2663	3114.76	-451.763	1
D	OG-2	39	2852	3031.59	-179.593	1
D	OG-2	40	1156	3088.92	-1932.92	2
D	OG-2	41	2646	3025.53	-379.525	2
D	OG-2	42	3867	3163.03	703.966	2
D	OG-2	43	3117	3051.31	65.6949	2
D	OG-2	44	4631	3032.78	1598.22	2
D	OG-2	45	3194	3071.71	122.288	2
D	OG-2	46	2470	3166.2	-696.203	2
D	OG-2	47	3294	3142.44	151.559	2
D	OG-2	48	4970	3037.19	1932.81	2
D	OG-2	49	2820	3065.19	-245.186	1
D	OG-2	50	2057	3108.92	-1051.92	2
D	OG-2	51	3449	3030.07	418.932	2
D	OG-2	52	2497	3067.83	-570.831	1
D	OG-2	53	2787	3027.85	-240.847	1
D	OG-2	54	2623	3051.78	-428.78	1
D	OG-2	55	4641	3072.22	1568.78	2
D	OG-2	56	3043	3085.63	-42.6271	2
D	OG-2	57	3341	3035.75	305.254	2
D	OG-2	58	2049	3068.08	-1019.08	2
D	OG-2	59	3143	2981.12	161.881	1
D	OG-2	60	4330	2985.66	1344.34	2
D	OG-2	61	3025	3054.92	-29.9153	2
D	OG-2	62	2695	3093.54	-398.542	2
D	OG-2	63	3260	2424.61	835.39	2
D	OG-2	64	2950	3422.49	-472.492	2
D	OG-2	65	2337	3031.61	-694.61	2
D	OG-2	66	1966	2981.8	-1015.8	2
D	OG-2	67	3037	3075.8	-38.7966	1
D	OG-2	68	2915	3096.03	-181.034	1
D	OG-2	69	3480	3069.56	410.441	2
D	OG-2	70	4480	3062.98	1417.02	2
D	OG-2	71	2205	3060	-855	2
D	OG-2	72	3429	3035.56	393.441	2
D	OG-2	73	2716	3106.75	-390.746	1
D	OG-2	74	3023	3061.47	-38.4746	2
D	OG-2	75	2972	3022.12	-50.1186	1
D	OG-2	76	1576	3165.2	-1589.2	2
D	OG-2	77	3073	3002.44	70.5593	2
D	OG-2	78	5093	2993.47	2099.53	2
D	OG-2	79	3204	3074.83	129.169	2
D	OG-2	80	3438	2976.07	461.932	2
D	OG-2	81	4365	3013.44	1351.56	2
D	OG-2	82	2989	2960.2	28.7966	1
D	OG-2	83	2806	3179.41	-373.407	2
D	OG-2	84	1123	2916.93	-1793.93	2
D	OG-2	85	3437	3150.9	286.102	2
D	OG-2	86	3698	3086	612	2
D	OG-2	87	2953	3017.71	-64.7119	1
D	OG-2	88	4968	3049.68	1918.32	2
D	OG-2	89	3588	3105.39	482.61	2
D	OG-2	90	3276	3082	194	2
D	OG-2	91	3587	3080	507	2
D	OG-2	92	3450	3035.22	414.78	2
D	OG-2	93	3868	3069.54	798.458	2
D	OG-3	1	2884	2921.22	-37.2203	2
D	OG-3	2	3145	2997.19	147.814	1
D	OG-3	3	4014	2831.39	1182.61	2
D	OG-3	4	3044	2964.75	79.2542	1
D	OG-3	5	3345	2728.37	616.627	2
D	OG-3	6	5154	2916.14	2237.86	2
D	OG-3	7	3754	2894.93	859.068	2
D	OG-3	8	2980	2926.78	53.2203	1
D	OG-3	9	3147	2951.39	195.61	2
D	OG-3	10	3587	2774.73	812.271	2
D	OG-3	11	2569	2998.02	-429.017	2
D	OG-3	12	2636	2897.81	-261.814	1
D	OG-3	13	3094	2932.66	161.339	1
D	OG-3	14	1956	2776.98	-820.983	2
D	OG-3	15	2695	2823.14	-128.136	1
D	OG-3	16	3592	2895.02	696.983	2
D	OG-3	17	1050	2798.54	-1748.54	2
D	OG-3	18	3360	2838.49	521.508	2
D	OG-3	19	2665	2844.78	-179.78	1
D	OG-3	20	4502	3164.61	1337.39	2
D	OG-3	21	3590	2875.58	714.424	1
D	OG-3	22	2818	2826.49	-8.49153	1
D	OG-3	23	2903	2907.14	-4.13559	2
D	OG-3	24	3542	2954.93	587.068	2
D	OG-3	25	2194	2809.97	-615.966	2
D	OG-3	26	3338	2905.58	432.424	2
D	OG-3	27	3054	3032.69	21.3051	1
D	OG-3	28	2800	2980.93	-180.932	2
D	OG-3	29	2512	2831.37	-319.373	1
D	OG-3	30	1728	3231.31	-1503.31	2
D	OG-3	31	3079	2809.76	269.237	2
D	OG-3	32	2025	2954.19	-929.186	2
D	OG-3	33	2817	2970.54	-153.542	2
D	OG-3	34	3295	2855.85	439.153	1
D	OG-3	35	4323	2948.1	1374.9	2
D	OG-3	36	2587	2834.19	-247.186	1
D	OG-3	37	4975	3168.05	1806.95	2
D	OG-3	38	3910	3081.73	828.271	2
D	OG-3	39	3184	2931.97	252.034	1
D	OG-3	40	2909	2996.93	-87.9322	1
D	OG-3	41	3403	3219.93	183.068	2
D	OG-3	42	2713	3009.37	-296.373	2
D	OG-3	43	3199	2947.64	251.356	1
D	OG-3	44	1214	2944.44	-1730.44	2
D	OG-3	45	3507	2797.64	709.356	2
D	OG-3	46	1559	2961.76	-1402.76	2
D	OG-3	47	3039	2956.73	82.2712	1
D	OG-3	48	3454	2780.12	673.881	1
D	OG-3	49	4336	2767.69	1568.31	2
D	OG-3	50	3297	2747.41	549.593	1
D	OG-3	51	2668	2732.08	-64.0847	1
D	OG-3	52	3267	2871.44	395.559	2
D	OG-3	53	3977	2889.24	1087.76	2
D	OG-3	54	1634	2943.02	-1309.02	2
D	OG-3	55	3283	2840.08	442.915	2
D	OG-3	56	2746	2999.98	-253.983	2
D	OG-3	57	2469	2907.05	-438.051	1
D	OG-3	58	2155	2856.25	-701.254	2
D	OG-3	59	3026	2552.88	473.119	2
D	OG-3	60	3215	3001.98	213.017	1
D	OG-3	61	2913	2717.36	195.644	2
D	OG-3	62	1977	2421.83	-444.831	2
D	OG-3	63	2552	2833.64	-281.644	1
D	OG-3	64	2547	2448.88	98.1186	1
D	OG-3	65	2281	3006.17	-725.169	2
D	OG-3	66	3407	2882.86	524.136	2
D	OG-3	67	897	2868.17	-1971.17	2
D	OG-3	68	2925	2822.64	102.356	1
D	OG-3	69	956	2471.49	-1515.49	2
D	OG-3	70	2741	2466.68	274.322	2
D	OG-3	71	2258	1949.46	308.542	1
D	OG-3	72	3154	1579.68	1574.32	2
D	OG-3	73	1555	2615.85	-1060.85	2
D	OG-3	74	1403	3173.46	-1770.46	2
D	OG-3	75	3445	3109.25	335.746	2
D	OG-3	76	4661	3016.8	1644.2	2
D	OG-3	77	3764	3026.03	737.966	2
D	OG-3	78	2805	2656.42	148.576	2
D	OG-3	79	2886	3029.17	-143.169	1
D	OG-3	80	3234	3034.58	199.424	1
D	OG-3	81	5029	2877.03	2151.97	2
D	OG-3	82	2590	2968.56	-378.559	1
D	OG-3	83	3329	3030.92	298.085	2
D	OG-3	84	4744	2966.39	1777.61	2
D	OG-3	85	2106	2925.47	-819.475	2
D	OG-3	86	3098	2991.68	106.322	1
D	OG-3	87	3133	2984.03	148.966	2
D	OG-3	88	4723	3059.83	1663.17	2
D	OG-3	89	2789	2968.59	-179.593	2
D	OG-3	90	4131	2990.47	1140.53	2
D	OG-3	91	2824	3033.83	-209.831	1
D	OG-3	92	3406	2962.36	443.644	2
D	OG-3	93	3673	2911.86	761.136	2
D	OG-4	1	2821	2989.42	-168.424	1
D	OG-4	2	3269	2961.75	307.254	2
D	OG-4	3	4195	3089.95	1105.05	2
D	OG-4	4	2763	3110.8	-347.797	1
D	OG-4	5	3232	2888.42	343.576	2
D	OG-4	6	5103	3160.9	1942.1	2
D	OG-4	7	3622	3033.8	588.203	2
D	OG-4	8	2996	3042.63	-46.6271	1
D	OG-4	9	3205	3187.27	17.7288	2
D	OG-4	10	3213	1873.34	1339.66	2
D	OG-4	11	2958	2606.03	351.966	2
D	OG-4	12	2536	2845.56	-309.559	1
D	OG-4	13	3084	2976.68	107.322	1
D	OG-4	14	2013	2806.19	-793.186	2
D	OG-4	15	2685	2705.34	-20.339	1
D	OG-4	16	3706	2872.47	833.525	2
D	OG-4	17	1121	3026.73	-1905.73	2
D	OG-4	18	3395	2900.07	494.932	2
D	OG-4	19	2724	2803.31	-79.3051	1
D	OG-4	20	4450	3240.75	1209.25	2
D	OG-4	21	3710	3210.19	499.814	2
D	OG-4	22	3008	3190.31	-182.305	1
D	OG-4	23	3027	2730.66	296.339	1
D	OG-4	24	3563	3215.42	347.576	2
D	OG-4	25	2356	2916.51	-560.508	2
D	OG-4	26	3398	3217.83	180.169	1
D	OG-4	27	3276	3071.07	204.932	2
D	OG-4	28	2994	3052.31	-58.3051	1
D	OG-4	29	2544	3087.19	-543.186	2
D	OG-4	30	1786	3083.86	-1297.86	2
D	OG-4	31	3361	3068.98	292.017	2
D	OG-4	32	2260	3034.42	-774.424	2
D	OG-4	33	3013	2794.22	218.78	1
D	OG-4	34	3063	2764.86	298.136	2
D	OG-4	35	4407	3144.95	1262.05	2
D	OG-4	36	2644	3060.76	-416.763	1
D	OG-4	37	4970	3179.86	1790.14	2
D	OG-4	38	3838	3013.86	824.136	2
D	OG-4	39	3194	3032.07	161.932	2
D	OG-4	40	2952	3117.42	-165.424	2
D	OG-4	41	3442	2810.1	631.898	1
D	OG-4	42	2580	3034.51	-454.508	2
D	OG-4	43	3066	2538.54	527.458	2
D	OG-4	44	1126	2929.22	-1803.22	2
D	OG-4	45	3426	2761.1	664.898	2
D	OG-4	46	1391	3151.27	-1760.27	2
D	OG-4	47	2846	3115.71	-269.712	2
D	OG-4	48	3324	3081.92	242.085	1
D	OG-4	49	4424	3186	1238	2
D	OG-4	50	3306	2928.98	377.017	2
D	OG-4	51	2758	3046.22	-288.22	2
D	OG-4	52	3310	3088.12	221.881	2
D	OG-4	53	3848	2341.73	1506.27	2
D	OG-4	54	1627	2829.12	-1202.12	2
D	OG-4	55	3415	2881.86	533.136	2
D	OG-4	56	2836	2849.58	-13.5763	2
D	OG-4	57	2484	3447.22	-963.22	2
D	OG-4	58	2498	2782.73	-284.729	2
D	OG-4	59	3204	2761.58	442.424	2
D	OG-4	60	3428	2904.81	523.186	2
D	OG-4	61	2972	2992.95	-20.9492	2
D	OG-4	62	2136	2947.42	-811.424	2
D	OG-4	63	2961	2936.32	24.678	2
D	OG-4	64	2742	2921.69	-179.695	1
D	OG-4	65	2348	2778.93	-430.932	2
D	OG-4	66	3505	3074.78	430.22	2
D	OG-4	67	1632	3526.32	-1894.32	2
D	OG-4	68	3264	2752.81	511.186	2
D	OG-4	69	1400	2911.75	-1511.75	2
D	OG-4	70	3000	3097.9	-97.8983	1
D	OG-4	71	2464	2618.85	-154.847	1
D	OG-4	72	3414	3161.64	252.356	2
D	OG-4	73	1756	3064.05	-1308.05	2
D	OG-4	74	1541	3104.46	-1563.46	2
D	OG-4	75	3482	3145.34	336.661	2
D	OG-4	76	4693	3162.02	1530.98	2
D	OG-4	77	3978	3088.73	889.271	2
D	OG-4	78	2909	2847.98	61.0169	2
D	OG-4	79	3079	3367.83	-288.831	1
D	OG-4	80	3396	3222.78	173.22	2
D	OG-4	81	4962	3222.27	1739.73	2
D	OG-4	82	2482	2942.54	-460.542	2
D	OG-4	83	3233	3035.78	197.22	2
D	OG-4	84	4614	2562.17	2051.83	2
D	OG-4	85	2219	3446.76	-1227.76	2
D	OG-4	86	3095	3148.32	-53.322	2
D	OG-4	87	3330	3967.08	-637.085	2
D	OG-4	88	4983	2890.69	2092.31	2
D	OG-4	89	3134	3780.37	-646.373	2
D	OG-4	90	4573	5140.05	-567.051	2
D	OG-4	91	3133	4497.56	-1364.56	2
D	OG-4	92
D	OG-4	93	4377	5018.03	-641.034	2
E	OG-1	1	4323	3064.73	1258.27	2
E	OG-1	2	3285	3176.54	108.458	2
E	OG-1	3	3593	3182.46	410.542	2
E	OG-1	4	1656	3134.86	-1478.86	2
E	OG-1	5	2923	3083.69	-160.695	1
E	OG-1	6	3869	3108.88	760.119	2
E	OG-1	7	2865	3111.05	-246.051	1
E	OG-1	8	4206	3060.75	1145.25	2
E	OG-1	9	3285	3153.78	131.22	2
E	OG-1	10	1856	3077.49	-1221.49	2
E	OG-1	11	3344	3115.58	228.424	2
E	OG-1	12	2361	3102.39	-741.39	2
E	OG-1	13	3511	3108.27	402.729	2
E	OG-1	14	3006	3051.69	-45.6949	2
E	OG-1	15	4758	3122.32	1635.68	2
E	OG-1	16	1871	3105.49	-1234.49	2
E	OG-1	17	3301	3078.86	222.136	2
E	OG-1	18	2547	3088.75	-541.746	2
E	OG-1	19	3219	3088.02	130.983	2
E	OG-1	20	2663	3087.29	-424.288	2
E	OG-1	21	2918	3143.54	-225.542	1
E	OG-1	22	3961	3100.81	860.186	2
E	OG-1	23	3535	3103.78	431.22	2
E	OG-1	24	3341	3102.27	238.729	2
E	OG-1	25	1215	3095.66	-1880.66	2
E	OG-1	26	3626	3077.42	548.576	2
E	OG-1	27	3159	3081.63	77.3729	2
E	OG-1	28	2309	3088.83	-779.831	2
E	OG-1	29	3305	3092.54	212.458	2
E	OG-1	30	2697	3037.22	-340.22	2
E	OG-1	31	1510	3078.66	-1568.66	2
E	OG-1	32	3201	3032.1	168.898	2
E	OG-1	33	3037	3012.98	24.0169	2
E	OG-1	34	4111	3105.78	1005.22	2
E	OG-1	35	2808	3054.34	-246.339	1
E	OG-1	36	2298	3057.63	-759.627	2
E	OG-1	37	2809	3182.98	-373.983	2
E	OG-1	38	2697	3043.9	-346.898	2
E	OG-1	39	2906	3110.51	-204.508	1
E	OG-1	40	1193	3116.42	-1923.42	2
E	OG-1	41	3063	3168.66	-105.661	1
E	OG-1	42	3885	3029.75	855.254	2
E	OG-1	43	3227	3119.63	107.373	2
E	OG-1	44	4711	3166.54	1544.46	2
E	OG-1	45	3292	3101.39	190.61	2
E	OG-1	46	2531	3185.44	-654.441	2
E	OG-1	47	3351	3049.69	301.305	2
E	OG-1	48	5005	3058.14	1946.86	2
E	OG-1	49	2899	3121.54	-222.542	1
E	OG-1	50	2115	3053.85	-938.847	2
E	OG-1	51	3525	3158.9	366.102	2
E	OG-1	52	2603	3098.19	-495.186	1
E	OG-1	53	2852	3084.66	-232.661	1
E	OG-1	54	2739	3208.69	-469.695	2
E	OG-1	55	4695	3100.22	1594.78	2
E	OG-1	56	3065	3143.14	-78.1356	2
E	OG-1	57	3132	3058.83	73.1695	2
E	OG-1	58	2169	2972.93	-803.932	2
E	OG-1	59	3273	3026.76	246.237	2
E	OG-1	60	4397	3174.34	1222.66	2
E	OG-1	61	3130	3185.42	-55.4237	1
E	OG-1	62	2865	3034.9	-169.898	2
E	OG-1	63	3761	3064.9	696.102	2
E	OG-1	64	3154	3194.9	-40.8983	1
E	OG-1	65	2482	2793	-311	1
E	OG-1	66	1923	3132.58	-1209.58	2
E	OG-1	67	3033	3063.42	-30.4237	1
E	OG-1	68	2961	3102.34	-141.339	1
E	OG-1	69	3511	3064.17	446.831	2
E	OG-1	70	4365	2956.88	1408.12	2
E	OG-1	71	2141	3088.69	-947.695	2
E	OG-1	72	3376	3035.08	340.915	2
E	OG-1	73	2561	2970.12	-409.119	2
E	OG-1	74	3085	3030.68	54.322	1
E	OG-1	75	2950	3009.53	-59.5254	1
E	OG-1	76	1626	3051.37	-1425.37	2
E	OG-1	77	3165	3166.44	-1.44068	1
E	OG-1	78	5136	3119.37	2016.63	2
E	OG-1	79	2766	3072.08	-306.085	2
E	OG-1	80	3370	3034.78	335.22	2
E	OG-1	81	4628	3107.34	1520.66	2
E	OG-1	82	3309	3268.61	40.3898	2
E	OG-1	83	2934	2948.68	-14.678	2
E	OG-1	84	1387	3169.58	-1782.58	2
E	OG-1	85	3472	3017	455	2
E	OG-1	86	3521	3087.41	433.593	2
E	OG-1	87	3236	3256.22	-20.2203	1
E	OG-1	88	5129	3032.69	2096.31	2
E	OG-1	89	3478	3134.12	343.881	2
E	OG-1	90	3510	3172.44	337.559	2
E	OG-1	91	3846	3325	521	2
E	OG-1	92	3637	3158.88	478.119	2
E	OG-1	93	4139	3204.46	934.542	2
E	OG-2	1	3591	3092.98	498.017	2
E	OG-2	2	1465	3099.42	-1634.42	2
E	OG-2	3	3120	3188.19	-68.1864	1
E	OG-2	4	2627	3197.51	-570.508	2
E	OG-2	5	3499	3214.1	284.898	2
E	OG-2	6	3015	3191.1	-176.102	1
E	OG-2	7	5112	3165.63	1946.37	2
E	OG-2	8	4891	3207.95	1683.05	2
E	OG-2	9	3456	3170.19	285.814	2
E	OG-2	10	3413	3192.27	220.729	2
E	OG-2	11	3795	3147.71	647.288	2
E	OG-2	12	2167	3223.39	-1056.39	2
E	OG-2	13	2751	3166.75	-415.746	1
E	OG-2	14	3568	3216.51	351.492	2
E	OG-2	15	2539	3154.95	-615.949	2
E	OG-2	16	2860	3182.83	-322.831	1
E	OG-2	17	2849	3176.39	-327.39	1
E	OG-2	18	3299	3146.95	152.051	2
E	OG-2	19	5157	3164.59	1992.41	2
E	OG-2	20	3145	3151.07	-6.0678	1
E	OG-2	21	3455	3165.86	289.136	2
E	OG-2	22	4861	3153.63	1707.37	2
E	OG-2	23	1341	3157.51	-1816.51	2
E	OG-2	24	3261	3167.51	93.4915	2
E	OG-2	25	3851	3129.51	721.492	2
E	OG-2	26	3041	3139.81	-98.8136	1
E	OG-2	27	2933	3125.05	-192.051	1
E	OG-2	28	3613	3203.54	409.458	2
E	OG-2	29	4197	3164.49	1032.51	2
E	OG-2	30	3469	3201.58	267.424	2
E	OG-2	31	2590	3169.66	-579.661	2
E	OG-2	32	3987	3162.34	824.661	2
E	OG-2	33	1912	3212.14	-1300.14	2
E	OG-2	34	2593	3141.49	-548.492	1
E	OG-2	35	3126	3153.66	-27.661	2
E	OG-2	36	3282	3009.78	272.22	2
E	OG-2	37	2203	3243.37	-1040.37	2
E	OG-2	38	3018	2998.53	19.4746	1
E	OG-2	39	1871	3145.58	-1274.58	2
E	OG-2	40	2775	3136.73	-361.729	1
E	OG-2	41	2905	3091.37	-186.373	1
E	OG-2	42	3979	3148.25	830.746	2
E	OG-2	43	3094	3194.14	-100.136	1
E	OG-2	44	2306	3030.78	-724.78	2
E	OG-2	45	3715	3305.14	409.864	2
E	OG-2	46	3467	3110.05	356.949	2
E	OG-2	47	4507	3154.17	1352.83	2
E	OG-2	48	3968	3220.25	747.746	2
E	OG-2	49	3142	3013.56	128.441	2
E	OG-2	50	3064	3231.37	-167.373	1
E	OG-2	51	3891	3148.37	742.627	1
E	OG-2	52	3326	3073.61	252.39	2
E	OG-2	53	4165	3107.68	1057.32	2
E	OG-2	54	4810	3170.24	1639.76	2
E	OG-2	55	3781	3176.73	604.271	2
E	OG-2	56	3303	3070.59	232.407	1
E	OG-2	57	1452	3565.97	-2113.97	2
E	OG-2	58	2443	3229.56	-786.559	2
E	OG-2	59	3337	2759.44	577.559	2
E	OG-2	60
E	OG-2	61	2949	3158.08	-209.085	1
E	OG-2	62	1632	3302.56	-1670.56	2
E	OG-2	63	2745	3096.29	-351.288	2
E	OG-2	64	2042	3616.68	-1574.68	2
E	OG-2	65	3063	3490.24	-427.237	2
E	OG-2	66	4206	3332.76	873.237	2
E	OG-2	67	3502	3190.71	311.288	2
E	OG-2	68	2383	2745.88	-362.881	2
E	OG-2	69	2537	3081.37	-544.373	2
E	OG-2	70	3153	3107.37	45.6271	1
E	OG-2	71	3817	3569.76	247.237	1
E	OG-2	72	4729	3778.46	950.542	2
E	OG-2	73	3731	3984.61	-253.61	1
E	OG-2	74	2637	2939.92	-302.915	1
E	OG-2	75	3579	4117.9	-538.898	2
E	OG-2	76	5576	4493.63	1082.37	2
E	OG-2	77	2556	2844.81	-288.814	1
E	OG-2	78	3021	2915.66	105.339	1
E	OG-2	79	1544	3009.25	-1465.25	2
E	OG-2	80	2775	3085.56	-310.559	1
E	OG-2	81	3309	3090.68	218.322	2
E	OG-2	82	4530	3114.29	1415.71	2
E	OG-2	83	3502	3012.24	489.763	2
E	OG-2	84	2221	3051.07	-830.068	2
E	OG-2	85	3541	3119.37	421.627	2
E	OG-2	86	3567	3291.37	275.627	2
E	OG-2	87	2739	3141.27	-402.271	2
E	OG-2	88	3423	3141.47	281.525	2
E	OG-2	89	3759	3108.17	650.831	2
E	OG-2	90	3235	3332.85	-97.8475	1
E	OG-2	91	1334	3105.68	-1771.68	2
E	OG-2	92	2877	2927.49	-50.4915	1
E	OG-2	93	3124	3058.64	65.3559	1
E	OG-3	1	2577	3002.27	-425.271	2
E	OG-3	2	3203	3157.59	45.4068	1
E	OG-3	3	4045	3091.59	953.407	2
E	OG-3	4	3107	3077.15	29.8475	1
E	OG-3	5	3472	3176.92	295.085	2
E	OG-3	6	5151	2947.86	2203.14	2
E	OG-3	7	3806	3207.92	598.085	2
E	OG-3	8	3085	3286.59	-201.593	1
E	OG-3	9	3453	3286.15	166.847	2
E	OG-3	10	3889	3296.03	592.966	2
E	OG-3	11	2795	3253.12	-458.119	2
E	OG-3	12	2881	3246.03	-365.034	2
E	OG-3	13	3361	3236.56	124.441	2
E	OG-3	14	2286	3278.24	-992.237	2
E	OG-3	15	2950	3213.24	-263.237	1
E	OG-3	16	4059	3244.95	814.051	2
E	OG-3	17	1358	3248.03	-1890.03	2
E	OG-3	18	3659	3208.03	450.966	2
E	OG-3	19	2971	3259.47	-288.475	1
E	OG-3	20	4610	3229.92	1380.08	2
E	OG-3	21	3878	3227.47	650.525	2
E	OG-3	22	3116	3217.47	-101.475	1
E	OG-3	23	2986	3276.83	-290.831	1
E	OG-3	24	3613	3243.8	369.203	2
E	OG-3	25	2524	3225.59	-701.593	2
E	OG-3	26	3571	3176.71	394.288	2
E	OG-3	27	3316	3228.03	87.9661	2
E	OG-3	28	3072	3186.36	-114.356	1
E	OG-3	29	2855	3283.24	-428.237	1
E	OG-3	30	2029	3211.68	-1182.68	2
E	OG-3	31	3581	3250.15	330.847	2
E	OG-3	32	2501	3221.03	-720.034	2
E	OG-3	33	3306	3256.59	49.4068	2
E	OG-3	34	3471	3240.47	230.525	2
E	OG-3	35	4605	3206.24	1398.76	2
E	OG-3	36	2814	2867.03	-53.0339	1
E	OG-3	37	5138	3071.68	2066.32	2
E	OG-3	38	3999	2831.27	1167.73	2
E	OG-3	39	3171	2707.24	463.763	2
E	OG-3	40	3168	3249.47	-81.4746	1
E	OG-3	41	3756	3226.27	529.729	2
E	OG-3	42	3002	3270.24	-268.237	1
E	OG-3	43	3312	3243.03	68.9661	2
E	OG-3	44	1427	3257.47	-1830.47	2
E	OG-3	45	3659	3049.27	609.729	2
E	OG-3	46	1684	3178.15	-1494.15	2
E	OG-3	47	3107	3248.8	-141.797	1
E	OG-3	48	3471	2902.44	568.559	2
E	OG-3	49	4541	3299.36	1241.64	2
E	OG-3	50	3459	3182.12	276.881	2
E	OG-3	51	2865	2980.03	-115.034	1
E	OG-3	52	3443	3035.71	407.288	2
E	OG-3	53	4066	2583.59	1482.41	2
E	OG-3	54	1791	2680.34	-889.339	2
E	OG-3	55	3547	2910.24	636.763	2
E	OG-3	56	2961	3004.47	-43.4746	1
E	OG-3	57	2527	2925.92	-398.915	2
E	OG-3	58	2517	2864.92	-347.915	1
E	OG-3	59	3139	2918.8	220.203	2
E	OG-3	60	3395	3079.8	315.203	2
E	OG-3	61	2916	3002.97	-86.9661	1
E	OG-3	62	2135	3013.59	-878.593	2
E	OG-3	63	2936	2995.15	-59.1525	1
E	OG-3	64	2673	2907.68	-234.678	1
E	OG-3	65	2328	3015.39	-687.39	2
E	OG-3	66	3464	2923.56	540.441	2
E	OG-3	67	1234	3085	-1851	2
E	OG-3	68	3306	3021.36	284.644	2
E	OG-3	69	1560	3026.92	-1466.92	2
E	OG-3	70	3066	2918.15	147.847	2
E	OG-3	71	2464	2941.2	-477.203	2
E	OG-3	72	3431	2982.92	448.085	2
E	OG-3	73	1831	3065.68	-1234.68	2
E	OG-3	74	1417	2786.07	-1369.07	2
E	OG-3	75	3497	3163.44	333.559	2
E	OG-3	76	4700	3014.64	1685.36	2
E	OG-3	77	3879	3011.68	867.322	2
E	OG-3	78	2965	3051.32	-86.322	1
E	OG-3	79	3071	2910.44	160.559	2
E	OG-3	80	3313	2967.03	345.966	2
E	OG-3	81	4943	2764.56	2178.44	2
E	OG-3	82	2644	3048.2	-404.203	2
E	OG-3	83	3313	3067.56	245.441	2
E	OG-3	84	4668	2669.63	1998.37	2
E	OG-3	85	2140	2980.44	-840.441	2
E	OG-3	86	3108	3135.12	-27.1186	1
E	OG-3	87	3167	3162.8	4.20339	2
E	OG-3	88	4733	3107.03	1625.97	2
E	OG-3	89	2739	2821.59	-82.5932	2
E	OG-3	90	4192	3175.15	1016.85	2
E	OG-3	91	2829	3071.56	-242.559	1
E	OG-3	92	3417	2814.83	602.169	2
E	OG-3	93	3741	3121.8	619.203	2
E	OG-4	1
E	OG-4	2
E	OG-4	3
E	OG-4	4
E	OG-4	5
E	OG-4	6	2704	3041.81	-337.814	1
E	OG-4	7	3277	2897.02	379.983	2
E	OG-4	8	3455	2995.53	459.475	2
E	OG-4	9	4090	3026	1064	1
E	OG-4	10	2939	3028.49	-89.4915	2
E	OG-4	11	2144	3134.64	-990.644	2
E	OG-4	12	2804	2995.51	-191.508	1
E	OG-4	13	1206	3036.73	-1830.73	2
E	OG-4	14	3317	3073.41	243.593	2
E	OG-4	15	2351	3036.53	-685.525	2
E	OG-4	16	1086	3071.76	-1985.76	2
E	OG-4	17	3105	3058.93	46.0678	2
E	OG-4	18	4010	3032.59	977.407	2
E	OG-4	19	2902	3098.36	-196.356	2
E	OG-4	20	3336	3010.56	325.441	2
E	OG-4	21	3710	3060.76	649.237	2
E	OG-4	22	3036	3109.08	-73.0847	2
E	OG-4	23	3484	3088.12	395.881	2
E	OG-4	24	1004	3057.32	-2053.32	2
E	OG-4	25	3140	3013.03	126.966	2
E	OG-4	26	2814	3081.88	-267.881	1
E	OG-4	27	4415	3067.76	1347.24	2
E	OG-4	28	3192	3085.12	106.881	2
E	OG-4	29	2931	2993.36	-62.3559	2
E	OG-4	30	2008	3097.12	-1089.12	2
E	OG-4	31	3452	3100.44	351.559	2
E	OG-4	32	2808	3071.36	-263.356	1
E	OG-4	33	4322	3106.03	1215.97	2
E	OG-4	34	2969	3051.44	-82.4407	1
E	OG-4	35	2940	3046.47	-106.475	1
E	OG-4	36	2606	3036.36	-430.356	2
E	OG-4	37	2974	3040.92	-66.9153	1
E	OG-4	38	2872	3043.47	-171.475	1
E	OG-4	39	2785	3091.2	-306.203	1
E	OG-4	40	3564	3056.92	507.085	2
E	OG-4	41	2961	3071.88	-110.881	1
E	OG-4	42	2235	3060.15	-825.153	2
E	OG-4	43	3424	3068.56	355.441	2
E	OG-4	44	2761	3026.8	-265.797	1
E	OG-4	45	3670	3060	610	2
E	OG-4	46	3006	3091.68	-85.678	1
E	OG-4	47	2479	3078.05	-599.051	2
E	OG-4	48	2666	3096.24	-430.237	2
E	OG-4	49	4055	3079.36	975.644	2
E	OG-4	50	1449	3061	-1612	2
E	OG-4	51	3156	3096.76	59.2373	1
E	OG-4	52	2673	3113.53	-440.525	1
E	OG-4	53	3672	3062.59	609.407	2
E	OG-4	54	2054	3040.47	-986.475	2
E	OG-4	55	3518	3036	482	2
E	OG-4	56	5112	3006.03	2105.97	2
E	OG-4	57	2885	3071.8	-186.797	1
E	OG-4	58	2956	3073.56	-117.559	1
E	OG-4	59	3053	3035.44	17.5593	1
E	OG-4	60	2223	3052	-829	2
E	OG-4	61	3104	3048.2	55.7966	2
E	OG-4	62	4815	3031.44	1783.56	2
E	OG-4	63	3034	3091.32	-57.322	1
E	OG-4	64	3456	3071.68	384.322	2
E	OG-4	65	2850	3073.2	-223.203	1
E	OG-4	66	3706	3120.2	585.797	2
E	OG-4	67	4408	3081.88	1326.12	2
E	OG-4	68	3500	3044.68	455.322	2
E	OG-4	69	4717	3047.24	1669.76	2
E	OG-4	70	3924	3102.53	821.475	2
E	OG-4	71	3237	3046.53	190.475	1
E	OG-4	72	3406	3045.44	360.559	2
E	OG-4	73	4674	3077.32	1596.68	2
E	OG-4	74	3328	3055.73	272.271	2
E	OG-4	75	2714	3037.76	-323.763	1
E	OG-4	76	3546	3078.24	467.763	2
E	OG-4	77	3630	3075.36	554.644	2
E	OG-4	78	4057	3091	966	2
E	OG-4	79	3286	3028.8	257.203	2
E	OG-4	80	1438	3068.24	-1630.24	2
E	OG-4	81	2970	3007.68	-37.678	1
E	OG-4	82	3449	3070.88	378.119	2
E	OG-4	83	1385	3029.53	-1644.53	2
E	OG-4	84	1719	3026.68	-1307.68	2
E	OG-4	85	3247	3054.68	192.322	2
E	OG-4	86	3148	3091.05	56.9492	1
E	OG-4	87	3068	3094.08	-26.0847	1
E	OG-4	88	4979	3003	1976	2
E	OG-4	89	3905	3038.8	866.203	2
E	OG-4	90	2930	3091.44	-161.441	1
E	OG-4	91	3033	3019	14	1
E	OG-4	92	3114	3046.24	67.7627	2
E	OG-4	93	4993	3042.12	1950.88	2
F	OG-1	1
F	OG-1	2	3617	3065.98	551.017	2
F	OG-1	3	3249	3210.71	38.2881	1
F	OG-1	4	1911	2871.95	-960.949	2
F	OG-1	5	2866	2946.17	-80.1695	2
F	OG-1	6	2678	2968.98	-290.983	2
F	OG-1	7	3270	2992.63	277.373	2
F	OG-1	8	3575	3013.63	561.373	2
F	OG-1	9	4073	2999.75	1073.25	2
F	OG-1	10	2992	2986.41	5.59322	2
F	OG-1	11	2093	3018.34	-925.339	2
F	OG-1	12	2841	3003.54	-162.542	1
F	OG-1	13	1190	3027.98	-1837.98	2
F	OG-1	14	3280	3030.98	249.017	1
F	OG-1	15	2581	3004.51	-423.508	1
F	OG-1	16	1174	2993.49	-1819.49	2
F	OG-1	17	3165	3012.86	152.136	2
F	OG-1	18	3884	3047.51	836.492	2
F	OG-1	19	2891	3020.68	-129.678	1
F	OG-1	20	3230	3004.61	225.39	2
F	OG-1	21	3586	3012.51	573.492	2
F	OG-1	22	2997	3023.98	-26.9831	2
F	OG-1	23	3407	2991.54	415.458	2
F	OG-1	24	1151	2953.54	-1802.54	2
F	OG-1	25	3565	4752.56	-1187.56	2
F	OG-1	26	2889	2999.31	-110.305	2
F	OG-1	27	4332	2860.17	1471.83	2
F	OG-1	28	3382	3000.05	381.949	2
F	OG-1	29	2726	2968.36	-242.356	1
F	OG-1	30	1769	2974.98	-1205.98	2
F	OG-1	31	3376	2921.36	454.644	2
F	OG-1	32	2746	2932.44	-186.441	2
F	OG-1	33	4297	2989.05	1307.95	2
F	OG-1	34	2848	3104.47	-256.475	1
F	OG-1	35	2775	2905.49	-130.492	1
F	OG-1	36	2452	2968.34	-516.339	2
F	OG-1	37	2798	2896.68	-98.678	1
F	OG-1	38	2927	2934.05	-7.05085	2
F	OG-1	39	2574	2935.85	-361.847	1
F	OG-1	40	3571	2933.17	637.831	2
F	OG-1	41	2985	2935.44	49.5593	1
F	OG-1	42	2235	2922.93	-687.932	2
F	OG-1	43	3502	3023.61	478.39	2
F	OG-1	44	2783	2961.37	-178.373	1
F	OG-1	45	3679	2980.93	698.068	2
F	OG-1	46	3012	2944.61	67.3898	1
F	OG-1	47	2280	2968.73	-688.729	2
F	OG-1	48	2684	2820.53	-136.525	1
F	OG-1	49	4082	2961.37	1120.63	2
F	OG-1	50	1485	2933.59	-1448.59	2
F	OG-1	51	3178	2944.49	233.508	2
F	OG-1	52	2473	2919.46	-446.458	2
F	OG-1	53	3350	2917.37	432.627	2
F	OG-1	54	1953	2922.44	-969.441	2
F	OG-1	55	3204	2898.73	305.271	2
F	OG-1	56	4854	2921.81	1932.19	2
F	OG-1	57	2636	2931.61	-295.61	2
F	OG-1	58	2923	2916.49	6.50847	1
F	OG-1	59	3016	2922.32	93.678	1
F	OG-1	60	2213	3147.58	-934.576	2
F	OG-1	61	3076	2911.15	164.847	1
F	OG-1	62	4570	2909.97	1660.03	2
F	OG-1	63	2781	2915.32	-134.322	2
F	OG-1	64	3582	2898.05	683.949	1
F	OG-1	65	2929	2901.05	27.9492	2
F	OG-1	66	3670	2909.71	760.288	2
F	OG-1	67	4376	2908.49	1467.51	2
F	OG-1	68	3478	2911.07	566.932	2
F	OG-1	69	4695	2934.41	1760.59	2
F	OG-1	70	3891	2903.49	987.508	2
F	OG-1	71	3326	3310.69	15.3051	1
F	OG-1	72	3510	3242.54	267.458	2
F	OG-1	73	4861	3262.05	1598.95	2
F	OG-1	74	3513	3287.53	225.475	2
F	OG-1	75	2907	3307.02	-400.017	1
F	OG-1	76	3432	3283.41	148.593	2
F	OG-1	77	3839	3277.93	561.068	2
F	OG-1	78	4245	3265.25	979.746	2
F	OG-1	79	3503	3290.25	212.746	2
F	OG-1	80	1657	3274.42	-1617.42	2
F	OG-1	81	2939	3307.66	-368.661	1
F	OG-1	82	3789	3615.83	173.169	2
F	OG-1	83
F	OG-1	84	1524	2841.2	-1317.2	2
F	OG-1	85	2876	2835.76	40.2373	1
F	OG-1	86	3396	3314.34	81.661	1
F	OG-1	87	3268	3294.85	-26.8475	1
F	OG-1	88	5166	3308.53	1857.47	2
F	OG-1	89	4085	3337.41	747.593	2
F	OG-1	90	2859	3317.85	-458.847	2
F	OG-1	91	3213	3306.53	-93.5254	1
F	OG-1	92	3203	3332.59	-129.593	1
F	OG-1	93	5180	3325.76	1854.24	2
F	OG-2	1
F	OG-2	2	4169	3120.36	1048.64	2
F	OG-2	3	3222	3165.39	56.6102	1
F	OG-2	4	3503	3139.39	363.61	2
F	OG-2	5	1556	3145.71	-1589.71	2
F	OG-2	6	2823	3167.03	-344.034	2
F	OG-2	7	3908	2733.14	1174.86	2
F	OG-2	8	2624	1848.15	775.847	2
F	OG-2	9	4103	3219	884	2
F	OG-2	10	3214	3052.68	161.322	2
F	OG-2	11	1849	3133.95	-1284.95	2
F	OG-2	12	3256	2985.03	270.966	2
F	OG-2	13	2587	3132.71	-545.712	2
F	OG-2	14	3728	3183.59	544.407	2
F	OG-2	15	3252	3148.68	103.322	2
F	OG-2	16	4695	3132.92	1562.08	2
F	OG-2	17	1780	3097.59	-1317.59	2
F	OG-2	18	3243	3148.36	94.6441	1
F	OG-2	19	2481	3133.03	-652.034	2
F	OG-2	20	3154	3141.36	12.6441	1
F	OG-2	21	2601	3117.03	-516.034	2
F	OG-2	22	2829	3088.59	-259.593	1
F	OG-2	23	3892	3171.24	720.763	2
F	OG-2	24	3441	3143.68	297.322	2
F	OG-2	25	3141	3129.12	11.8814	1
F	OG-2	26	995	3131.56	-2136.56	2
F	OG-2	27	3606	3166.24	439.763	2
F	OG-2	28	3143	3134.03	8.9661	1
F	OG-2	29	2341	3112.92	-771.915	2
F	OG-2	30	3345	3112.15	232.847	2
F	OG-2	31	2739	3125.36	-386.356	2
F	OG-2	32
F	OG-2	33
F	OG-2	34	3101	3136.07	-35.0678	2
F	OG-2	35	4136	3148.24	987.763	2
F	OG-2	36	2837	3095.88	-258.881	1
F	OG-2	37	2337	3108	-771	2
F	OG-2	38	2838	3102.03	-264.034	1
F	OG-2	39	2738	3070.39	-332.39	2
F	OG-2	40	2939	3085.63	-146.627	1
F	OG-2	41	1017	3076.39	-2059.39	2
F	OG-2	42	3134	3142.29	-8.28814	1
F	OG-2	43	3536	1946.97	1589.03	2
F	OG-2	44	4352	1613.17	2738.83	2
F	OG-2	45	2804	2939.53	-135.525	1
F	OG-2	46	2079	3312.1	-1233.1	2
[truncated: 1,721 more rows]
